# Supplementary material for: Meat taxes in Europe can be designed to avoid overburdening low-income consumers
Source: Nat Food. 2023 Oct 2;4(10):894–901. doi: 10.1038/s43016-023-00849-z (PMC10589082; doi:10.1038/s43016-023-00849-z)
Supplement: Supplementary file 3 — Supplementary country-level microsimulation results. [file 43016_2023_849_MOESM3_ESM.xlsx]

## Sheet: Change in Gini coefficient
ISO2	Country	Baseline Gini coefficient	Change in Gini coefficient
			(1) 5% rate (Tax only)	(1) 5% rate (Tax + Uniform lump transfer)	(1) 5% rate (Tax + VAT reform)	(2) Standard VAT (Tax only)	(2) Standard VAT (Tax + Uniform lump transfer)	(2) Standard VAT (Tax + VAT reform)	(3) GHG-based (Tax only)	(3) GHG-based (Tax + Uniform lump transfer)	(3) GHG-based (Tax + VAT reform)	(4) Unit tax (Tax only)	(4) Unit tax (Tax + Uniform lump transfer)	(4) Unit tax (Tax + VAT reform)
BE	Belgium	0.3114 (0.3044, 0.3184)	0.00014 (0.00013, 0.00016)	-0.00033 (-0.00035, -0.00031)	-0.00002 (-0.00003, 0.00000)	0.00043 (0.00039, 0.00048)	-0.00098 (-0.00103, -0.00094)	-0.00005 (-0.00010, -0.00001)	0.00031 (0.00028, 0.00034)	-0.00036 (-0.00040, -0.00033)	0.00005 (0.00002, 0.00008)	0.00021 (0.00019, 0.00022)	-0.00023 (-0.00025, -0.00021)	0.00004 (0.00002, 0.00006)
BG	Bulgaria	0.2991 (0.2914, 0.3069)	0.00020 (0.00018, 0.00023)	-0.00064 (-0.00067, -0.00060)	-0.00007 (-0.00010, -0.00004)	0.00000 (0.00000, 0.00000)	0.00000 (0.00000, 0.00000)	0.00000 (0.00000, 0.00000)	0.00131 (0.00123, 0.00138)	-0.00049 (-0.00056, -0.00041)	0.00068 (0.00060, 0.00076)	0.00098 (0.00092, 0.00103)	-0.00039 (-0.00044, -0.00034)	0.00050 (0.00045, 0.00056)
CY	Cyprus	0.3445 (0.3356, 0.3534)	0.00020 (0.00018, 0.00023)	-0.00016 (-0.00019, -0.00014)	-0.00004 (-0.00006, -0.00001)	0.00061 (0.00053, 0.00068)	-0.00048 (-0.00056, -0.00040)	-0.00011 (-0.00018, -0.00003)
CZ	Czechia	0.2752 (0.2680, 0.2825)	0.00023 (0.00021, 0.00026)	-0.00040 (-0.00043, -0.00037)	0.00006 (0.00003, 0.00009)	0.00047 (0.00042, 0.00052)	-0.00080 (-0.00086, -0.00074)	0.00013 (0.00007, 0.00019)	0.00100 (0.00094, 0.00106)	-0.00014 (-0.00020, -0.00008)	0.00067 (0.00060, 0.00074)	0.00081 (0.00076, 0.00085)	-0.00008 (-0.00012, -0.00003)	0.00055 (0.00050, 0.00061)
DK	Denmark	0.3012 (0.2925, 0.3099)	0.00004 (0.00002, 0.00006)	-0.00028 (-0.00030, -0.00026)	-0.00001 (-0.00003, 0.00002)	0.00000 (0.00000, 0.00000)	0.00000 (0.00000, 0.00000)	0.00000 (0.00000, 0.00000)
EE	Estonia	0.3838 (0.3732, 0.3943)	0.00027 (0.00024, 0.00030)	-0.00049 (-0.00053, -0.00045)	0.00008 (0.00004, 0.00011)	0.00000 (0.00000, 0.00000)	0.00000 (0.00000, 0.00000)	0.00000 (0.00000, 0.00000)	0.00139 (0.00124, 0.00154)	-0.00116 (-0.00133, -0.00099)	0.00058 (0.00039, 0.00077)	0.00122 (0.00110, 0.00133)	-0.00088 (-0.00101, -0.00074)	0.00055 (0.00040, 0.00070)
EL	Greece	0.3482 (0.3393, 0.3572)	0.00026 (0.00024, 0.00029)	-0.00033 (-0.00036, -0.00031)	-0.00007 (-0.00010, -0.00005)	0.00064 (0.00058, 0.00070)	-0.00080 (-0.00087, -0.00074)	-0.00017 (-0.00023, -0.00011)	0.00067 (0.00061, 0.00073)	-0.00065 (-0.00071, -0.00058)	-0.00011 (-0.00017, -0.00005)	0.00041 (0.00038, 0.00044)	-0.00030 (-0.00033, -0.00026)	-0.00001 (-0.00004, 0.00002)
ES	Spain	0.3116 (0.3078, 0.3155)	0.00018 (0.00017, 0.00019)	-0.00031 (-0.00032, -0.00030)	-0.00003 (-0.00004, -0.00002)	0.00036 (0.00034, 0.00039)	-0.00062 (-0.00064, -0.00059)	-0.00005 (-0.00008, -0.00003)	0.00046 (0.00043, 0.00048)	-0.00036 (-0.00039, -0.00033)	0.00007 (0.00004, 0.00010)	0.00036 (0.00034, 0.00037)	-0.00021 (-0.00022, -0.00019)	0.00009 (0.00007, 0.00011)
FI	Finland	0.3467 (0.3379, 0.3554)	0.00010 (0.00009, 0.00012)	-0.00025 (-0.00027, -0.00023)	-0.00001 (-0.00003, 0.00001)	0.00020 (0.00017, 0.00024)	-0.00050 (-0.00054, -0.00046)	-0.00001 (-0.00005, 0.00002)	0.00023 (0.00019, 0.00026)	-0.00035 (-0.00039, -0.00031)	0.00000 (-0.00004, 0.00004)	0.00019 (0.00016, 0.00022)	-0.00024 (-0.00027, -0.00021)	0.00002 (-0.00001, 0.00005)
FR	France	0.3252 (0.3205, 0.3298)	0.00006 (0.00005, 0.00008)	-0.00045 (-0.00047, -0.00043)	-0.00003 (-0.00005, -0.00001)	0.00019 (0.00014, 0.00024)	-0.00125 (-0.00131, -0.00119)	-0.00007 (-0.00013, -0.00001)	0.00055 (0.00049, 0.00060)	-0.00039 (-0.00045, -0.00033)	0.00021 (0.00014, 0.00028)	0.00040 (0.00037, 0.00044)	-0.00022 (-0.00026, -0.00018)	0.00018 (0.00014, 0.00023)
HR	Croatia	0.2956 (0.2890, 0.3023)	0.00016 (0.00012, 0.00020)	-0.00083 (-0.00088, -0.00079)	-0.00008 (-0.00013, -0.00004)	0.00042 (0.00032, 0.00052)	-0.00216 (-0.00228, -0.00204)	-0.00020 (-0.00032, -0.00009)	0.00051 (0.00040, 0.00061)	-0.00180 (-0.00192, -0.00167)	-0.00012 (-0.00024, -0.00001)	0.00055 (0.00048, 0.00062)	-0.00107 (-0.00115, -0.00099)	0.00011 (0.00003, 0.00019)
HU	Hungary	0.2694 (0.2643, 0.2745)	0.00018 (0.00016, 0.00020)	-0.00050 (-0.00052, -0.00048)	0.00006 (0.00003, 0.00008)	0.00074 (0.00066, 0.00083)	-0.00198 (-0.00207, -0.00188)	0.00025 (0.00015, 0.00035)	0.00082 (0.00075, 0.00089)	-0.00105 (-0.00112, -0.00098)	0.00041 (0.00033, 0.00049)	0.00077 (0.00071, 0.00083)	-0.00087 (-0.00093, -0.00081)	0.00041 (0.00034, 0.00048)
IE	Ireland	0.3068 (0.3009, 0.3128)	0.00013 (0.00012, 0.00015)	-0.00030 (-0.00032, -0.00028)	-0.00001 (-0.00002, 0.00001)	0.00058 (0.00050, 0.00065)	-0.00127 (-0.00135, -0.00118)	-0.00001 (-0.00009, 0.00006)	0.00040 (0.00036, 0.00043)	-0.00032 (-0.00036, -0.00028)	0.00010 (0.00006, 0.00014)	0.00028 (0.00025, 0.00030)	-0.00017 (-0.00019, -0.00015)	0.00009 (0.00007, 0.00012)
IT	Italy	0.3266 (0.3223, 0.3309)	0.00022 (0.00021, 0.00024)	-0.00032 (-0.00033, -0.00031)	0.00000 (-0.00001, 0.00002)	0.00073 (0.00069, 0.00077)	-0.00102 (-0.00106, -0.00097)	0.00002 (-0.00002, 0.00006)
LT	Lithuania	0.3193 (0.3109, 0.3278)	0.00039 (0.00034, 0.00043)	-0.00064 (-0.00069, -0.00059)	0.00007 (0.00003, 0.00011)	0.00000 (0.00000, 0.00000)	0.00000 (0.00000, 0.00000)	0.00000 (0.00000, 0.00000)	0.00150 (0.00135, 0.00165)	-0.00163 (-0.00180, -0.00146)	0.00051 (0.00036, 0.00067)	0.00129 (0.00117, 0.00141)	-0.00124 (-0.00138, -0.00110)	0.00049 (0.00037, 0.00062)
LU	Luxembourg	0.3008 (0.2934, 0.3083)	0.00008 (0.00007, 0.00010)	-0.00020 (-0.00022, -0.00018)	-0.00001 (-0.00003, 0.00001)	0.00020 (0.00016, 0.00025)	-0.00047 (-0.00052, -0.00042)	-0.00002 (-0.00006, 0.00002)	0.00019 (0.00015, 0.00024)	-0.00029 (-0.00034, -0.00024)	0.00003 (-0.00002, 0.00007)	0.00015 (0.00012, 0.00018)	-0.00016 (-0.00019, -0.00013)	0.00004 (0.00001, 0.00007)
LV	Latvia	0.3598 (0.3470, 0.3725)	0.00031 (0.00027, 0.00034)	-0.00060 (-0.00064, -0.00055)	0.00008 (-0.00003, 0.00019)	0.00000 (0.00000, 0.00000)	0.00000 (0.00000, 0.00000)	0.00000 (0.00000, 0.00000)	0.00179 (0.00158, 0.00199)	-0.00150 (-0.00170, -0.00129)	0.00092 (0.00070, 0.00114)	0.00152 (0.00136, 0.00168)	-0.00112 (-0.00128, -0.00096)	0.00082 (0.00065, 0.00099)
MT	Malta	0.3615 (0.3516, 0.3714)	0.00044 (0.00041, 0.00048)	-0.00041 (-0.00045, -0.00038)	-0.00001 (-0.00004, 0.00003)	0.00161 (0.00149, 0.00173)	-0.00148 (-0.00161, -0.00134)	-0.00017 (-0.00029, -0.00005)
PL	Poland	0.3071 (0.3040, 0.3103)	0.00038 (0.00037, 0.00039)	-0.00052 (-0.00053, -0.00050)	0.00010 (0.00009, 0.00011)	0.00149 (0.00144, 0.00153)	-0.00195 (-0.00199, -0.00190)	0.00040 (0.00036, 0.00044)	0.00151 (0.00147, 0.00155)	-0.00125 (-0.00129, -0.00121)	0.00061 (0.00057, 0.00065)	0.00129 (0.00126, 0.00132)	-0.00098 (-0.00101, -0.00094)	0.00055 (0.00052, 0.00058)
PT	Portugal	0.3687 (0.3606, 0.3767)	0.00017 (0.00014, 0.00019)	-0.00036 (-0.00039, -0.00034)	-0.00005 (-0.00007, -0.00003)	0.00051 (0.00044, 0.00057)	-0.00108 (-0.00116, -0.00101)	-0.00014 (-0.00021, -0.00007)	0.00069 (0.00062, 0.00076)	-0.00069 (-0.00076, -0.00061)	0.00004 (-0.00004, 0.00012)	0.00062 (0.00057, 0.00066)	-0.00041 (-0.00046, -0.00036)	0.00013 (0.00008, 0.00019)
RO	Romania	0.2938 (0.2901, 0.2975)	0.00035 (0.00033, 0.00036)	-0.00071 (-0.00073, -0.00070)	-0.00010 (-0.00012, -0.00008)	0.00105 (0.00101, 0.00110)	-0.00212 (-0.00217, -0.00208)	-0.00029 (-0.00034, -0.00024)	0.00099 (0.00095, 0.00103)	-0.00134 (-0.00138, -0.00130)	0.00000 (-0.00004, 0.00004)	0.00089 (0.00086, 0.00091)	-0.00092 (-0.00095, -0.00090)	0.00012 (0.00009, 0.00015)
SE	Sweden	0.3021 (0.2916, 0.3125)	0.00007 (0.00004, 0.00010)	-0.00025 (-0.00028, -0.00021)	-0.00001 (-0.00004, 0.00002)	0.00019 (0.00012, 0.00026)	-0.00064 (-0.00072, -0.00056)	-0.00002 (-0.00010, 0.00005)
SI	Slovenia	0.2990 (0.2911, 0.3069)	0.00018 (0.00016, 0.00021)	-0.00027 (-0.00030, -0.00024)	0.00005 (0.00001, 0.00008)	0.00043 (0.00037, 0.00048)	-0.00061 (-0.00068, -0.00055)	0.00012 (0.00004, 0.00020)	0.00058 (0.00050, 0.00066)	-0.00050 (-0.00058, -0.00041)	0.00027 (0.00015, 0.00038)	0.00042 (0.00037, 0.00047)	-0.00030 (-0.00035, -0.00025)	0.00021 (0.00014, 0.00029)
SK	Slovakia	0.2759 (0.2668, 0.2850)	0.00021 (0.00018, 0.00023)	-0.00045 (-0.00048, -0.00042)	0.00004 (0.00001, 0.00007)	0.00038 (0.00033, 0.00042)	-0.00081 (-0.00085, -0.00076)	0.00007 (0.00003, 0.00012)	0.00072 (0.00064, 0.00080)	-0.00105 (-0.00113, -0.00098)	0.00024 (0.00016, 0.00032)	0.00066 (0.00060, 0.00072)	-0.00083 (-0.00089, -0.00077)	0.00026 (0.00020, 0.00032)
UK	United Kingdom	0.3644 (0.3554, 0.3734)	0.00022 (0.00020, 0.00023)	-0.00029 (-0.00031, -0.00027)	0.00004 (0.00002, 0.00006)	0.00076 (0.00070, 0.00083)	-0.00102 (-0.00109, -0.00095)	0.00015 (0.00008, 0.00021)

## Sheet: Absolute annual burden
ISO2	Country	Quintile	Baseline expenditure	(1) 5% rate (Tax only)	(1) 5% rate (Tax + Uniform lump transfer)	(1) 5% rate (Tax + VAT reform)	(2) Standard VAT (Tax only)	(2) Standard VAT (Tax + Uniform lump transfer)	(2) Standard VAT (Tax + VAT reform)	(3) GHG-based (Tax only)	(3) GHG-based (Tax + Uniform lump transfer)	(3) GHG-based (Tax + VAT reform)	(4) Unit tax (Tax only)	(4) Unit tax (Tax + Uniform lump transfer)	(4) Unit tax (Tax + VAT reform)
BE	Belgium	1	16744 (16320, 17168)	37.3 (35.5, 39.0)	-14.7 (-16.5, -12.9)	1.7 (-0.1, 3.4)	111.8 (106.5, 117.0)	-44.1 (-49.4, -38.8)	5.0 (-0.4, 10.3)	68.3 (63.0, 73.7)	-13.4 (-18.7, -8.1)	11.9 (7.2, 16.5)	44.0 (41.4, 46.6)	-8.8 (-11.4, -6.1)	7.5 (5.2, 9.9)
BE	Belgium	2	24896 (24323, 25469)	49.4 (47.1, 51.6)	-2.6 (-4.8, -0.4)	2.5 (0.4, 4.6)	148.1 (141.4, 154.8)	-7.8 (-14.5, -1.1)	7.6 (1.2, 13.9)	78.9 (74.1, 83.7)	-2.8 (-7.6, 1.9)	6.0 (1.4, 10.6)	50.9 (48.1, 53.7)	-1.9 (-4.7, 0.9)	3.8 (1.0, 6.6)
BE	Belgium	3	31503 (30851, 32155)	54.9 (52.6, 57.1)	2.9 (0.7, 5.2)	-0.6 (-2.7, 1.6)	164.6 (157.9, 171.4)	8.8 (2.0, 15.5)	-1.7 (-8.1, 4.7)	86.0 (82.1, 89.9)	4.2 (0.3, 8.1)	-0.9 (-4.9, 3.1)	55.9 (53.4, 58.3)	3.1 (0.6, 5.6)	-0.2 (-2.8, 2.3)
BE	Belgium	4	38378 (37588, 39168)	58.6 (56.1, 61.0)	6.6 (4.2, 9.0)	-0.4 (-2.9, 2.0)	175.7 (168.4, 183.0)	19.8 (12.6, 27.1)	-1.2 (-8.6, 6.1)	86.4 (82.3, 90.5)	4.7 (0.6, 8.7)	-4.4 (-8.7, 0.0)	55.7 (53.1, 58.3)	2.9 (0.3, 5.5)	-2.9 (-5.7, -0.1)
BE	Belgium	5	59976 (58199, 61752)	59.7 (57.1, 62.3)	7.8 (5.2, 10.4)	-3.2 (-6.1, -0.4)	179.2 (171.3, 187.0)	23.3 (15.5, 31.1)	-9.6 (-18.2, -1.1)	87.7 (82.3, 93.0)	6.0 (0.6, 11.3)	-11.1 (-17.4, -4.9)	56.5 (53.1, 59.9)	3.8 (0.3, 7.2)	-7.3 (-11.3, -3.3)
BG	Bulgaria	1	2321 (2247, 2396)	8.3 (7.9, 8.8)	-4.8 (-5.2, -4.3)	-0.5 (-0.9, -0.1)	0.0 (0.0, 0.0)	0.0 (0.0, 0.0)	0.0 (0.0, 0.0)	20.6 (19.7, 21.5)	-8.4 (-9.3, -7.5)	0.7 (-0.4, 1.8)	15.6 (14.9, 16.2)	-6.6 (-7.2, -5.9)	0.4 (-0.4, 1.2)
BG	Bulgaria	2	3305 (3212, 3399)	12.0 (11.4, 12.6)	-1.1 (-1.7, -0.5)	0.5 (0.0, 1.0)	0.0 (0.0, 0.0)	0.0 (0.0, 0.0)	0.0 (0.0, 0.0)	27.9 (26.8, 29.0)	-1.1 (-2.2, 0.0)	2.4 (1.2, 3.6)	21.3 (20.5, 22.1)	-0.9 (-1.7, -0.1)	1.8 (0.9, 2.7)
BG	Bulgaria	3	4241 (4117, 4365)	13.0 (12.4, 13.7)	-0.1 (-0.7, 0.6)	0.1 (-0.4, 0.7)	0.0 (0.0, 0.0)	0.0 (0.0, 0.0)	0.0 (0.0, 0.0)	29.5 (28.3, 30.7)	0.5 (-0.7, 1.7)	1.5 (0.0, 2.9)	22.3 (21.4, 23.1)	0.1 (-0.7, 0.9)	0.8 (-0.2, 1.9)
BG	Bulgaria	4	5679 (5503, 5855)	15.3 (14.5, 16.1)	2.2 (1.5, 3.0)	0.4 (-0.2, 1.1)	0.0 (0.0, 0.0)	0.0 (0.0, 0.0)	0.0 (0.0, 0.0)	31.8 (30.5, 33.1)	2.8 (1.5, 4.1)	-0.7 (-2.4, 1.0)	24.2 (23.3, 25.2)	2.1 (1.2, 3.0)	-0.5 (-1.8, 0.7)
BG	Bulgaria	5	7747 (7470, 8023)	16.8 (15.8, 17.8)	3.7 (2.7, 4.7)	-0.6 (-1.4, 0.2)	0.0 (0.0, 0.0)	0.0 (0.0, 0.0)	0.0 (0.0, 0.0)	34.3 (32.6, 36.1)	5.4 (3.6, 7.1)	-3.7 (-5.8, -1.7)	26.7 (25.5, 28.0)	4.6 (3.3, 5.9)	-2.3 (-3.9, -0.8)
CY	Cyprus	1	14705 (14095, 15315)	30.4 (28.0, 32.8)	-11.1 (-13.5, -8.7)	-2.4 (-5.0, 0.3)	91.2 (84.0, 98.5)	-33.4 (-40.6, -26.1)	-7.1 (-15.0, 0.9)
CY	Cyprus	2	26096 (25228, 26963)	41.6 (37.8, 45.3)	0.1 (-3.7, 3.8)	3.0 (-0.6, 6.7)	124.7 (113.5, 135.9)	0.2 (-11.1, 11.4)	9.1 (-1.9, 20.0)
CY	Cyprus	3	36587 (35472, 37701)	44.6 (40.9, 48.3)	3.1 (-0.6, 6.8)	0.9 (-2.6, 4.4)	133.8 (122.6, 145.0)	9.2 (-1.9, 20.4)	2.7 (-7.8, 13.2)
CY	Cyprus	4	48016 (46535, 49497)	47.2 (42.7, 51.7)	5.7 (1.2, 10.1)	1.8 (-2.6, 6.2)	141.5 (128.1, 155.0)	17.0 (3.5, 30.4)	5.4 (-7.7, 18.6)
CY	Cyprus	5	71792 (69248, 74337)	43.9 (37.7, 50.1)	2.4 (-3.9, 8.6)	-3.4 (-8.7, 1.9)	131.6 (113.0, 150.3)	7.1 (-11.6, 25.7)	-10.1 (-26.0, 5.8)
CZ	Czechia	1	5106 (4925, 5286)	15.8 (15.0, 16.6)	-6.7 (-7.6, -5.9)	1.6 (0.7, 2.5)	31.6 (29.9, 33.3)	-13.4 (-15.1, -11.8)	3.3 (1.5, 5.1)	34.4 (32.5, 36.3)	-7.1 (-9.1, -5.2)	7.9 (5.5, 10.2)	27.1 (25.7, 28.6)	-5.2 (-6.6, -3.7)	6.5 (4.7, 8.3)
CZ	Czechia	2	7469 (7267, 7670)	21.6 (20.6, 22.7)	-0.9 (-1.9, 0.1)	1.8 (0.7, 3.0)	43.2 (41.2, 45.3)	-1.8 (-3.8, 0.3)	3.7 (1.3, 6.0)	40.9 (39.0, 42.8)	-0.6 (-2.5, 1.2)	4.9 (2.3, 7.4)	32.2 (30.8, 33.7)	-0.1 (-1.5, 1.4)	4.2 (2.3, 6.2)
CZ	Czechia	3	9306 (9066, 9547)	23.5 (22.4, 24.5)	0.9 (-0.1, 2.0)	0.3 (-0.9, 1.5)	46.9 (44.7, 49.1)	1.9 (-0.3, 4.1)	0.6 (-1.8, 3.0)	43.0 (41.0, 45.0)	1.5 (-0.5, 3.5)	0.4 (-2.3, 3.1)	33.6 (32.1, 35.2)	1.3 (-0.2, 2.9)	0.5 (-1.6, 2.6)
CZ	Czechia	4	11280 (11018, 11541)	25.6 (24.4, 26.9)	3.1 (1.9, 4.4)	-1.3 (-2.7, 0.0)	51.3 (48.7, 53.8)	6.2 (3.7, 8.8)	-2.7 (-5.4, 0.0)	44.9 (42.5, 47.2)	3.3 (1.0, 5.7)	-4.2 (-7.2, -1.3)	34.8 (33.0, 36.5)	2.5 (0.8, 4.2)	-3.4 (-5.7, -1.2)
CZ	Czechia	5	15804 (15359, 16249)	26.1 (24.9, 27.2)	3.5 (2.4, 4.7)	-2.5 (-3.7, -1.2)	52.1 (49.7, 54.5)	7.1 (4.7, 9.5)	-4.9 (-7.4, -2.4)	44.0 (41.8, 46.3)	2.5 (0.3, 4.8)	-8.3 (-11.3, -5.4)	33.4 (31.9, 34.9)	1.1 (-0.4, 2.6)	-7.4 (-9.5, -5.3)
DK	Denmark	1	19648 (18756, 20539)	28.1 (25.0, 31.3)	-14.2 (-17.3, -11.0)	2.6 (-0.1, 5.2)	0.0 (0.0, 0.0)	0.0 (0.0, 0.0)	0.0 (0.0, 0.0)
DK	Denmark	2	27755 (26776, 28734)	32.9 (30.3, 35.5)	-9.4 (-12.0, -6.8)	-1.5 (-4.2, 1.3)	0.0 (0.0, 0.0)	0.0 (0.0, 0.0)	0.0 (0.0, 0.0)
DK	Denmark	3	37760 (36393, 39128)	45.0 (41.0, 48.9)	2.7 (-1.3, 6.6)	0.8 (-3.1, 4.7)	0.0 (0.0, 0.0)	0.0 (0.0, 0.0)	0.0 (0.0, 0.0)
DK	Denmark	4	46601 (45242, 47960)	48.3 (44.7, 51.9)	6.0 (2.4, 9.6)	-3.3 (-7.0, 0.4)	0.0 (0.0, 0.0)	0.0 (0.0, 0.0)	0.0 (0.0, 0.0)
DK	Denmark	5	67262 (64761, 69762)	57.2 (52.5, 61.9)	14.9 (10.2, 19.6)	1.5 (-2.9, 5.8)	0.0 (0.0, 0.0)	0.0 (0.0, 0.0)	0.0 (0.0, 0.0)
EE	Estonia	1	2849 (2749, 2949)	7.6 (7.2, 8.1)	-7.7 (-8.2, -7.3)	1.1 (0.5, 1.7)	0.0 (0.0, 0.0)	0.0 (0.0, 0.0)	0.0 (0.0, 0.0)	38.7 (34.8, 42.6)	-25.3 (-29.2, -21.4)	10.5 (5.7, 15.3)	33.1 (30.1, 36.0)	-19.6 (-22.6, -16.6)	9.9 (6.1, 13.7)
EE	Estonia	2	4592 (4457, 4728)	12.6 (11.8, 13.4)	-2.8 (-3.6, -2.0)	1.2 (0.2, 2.2)	0.0 (0.0, 0.0)	0.0 (0.0, 0.0)	0.0 (0.0, 0.0)	55.9 (51.3, 60.4)	-8.2 (-12.7, -3.6)	11.6 (5.4, 17.8)	46.8 (43.1, 50.5)	-5.9 (-9.6, -2.2)	10.4 (5.3, 15.4)
EE	Estonia	3	6268 (6078, 6459)	15.2 (14.4, 16.1)	-0.2 (-1.0, 0.7)	0.5 (-0.6, 1.7)	0.0 (0.0, 0.0)	0.0 (0.0, 0.0)	0.0 (0.0, 0.0)	61.0 (56.4, 65.7)	-3.0 (-7.7, 1.7)	3.2 (-2.9, 9.3)	50.5 (46.8, 54.3)	-2.1 (-5.8, 1.6)	3.0 (-2.1, 8.0)
EE	Estonia	4	9022 (8738, 9307)	18.7 (17.5, 19.8)	3.3 (2.1, 4.4)	-0.9 (-2.1, 0.4)	0.0 (0.0, 0.0)	0.0 (0.0, 0.0)	0.0 (0.0, 0.0)	67.2 (61.8, 72.6)	3.2 (-2.2, 8.6)	-3.4 (-9.4, 2.5)	55.0 (50.7, 59.3)	2.3 (-2.0, 6.6)	-3.1 (-8.0, 1.7)
EE	Estonia	5	16165 (15411, 16918)	22.8 (21.3, 24.3)	7.4 (5.9, 8.9)	-1.9 (-3.6, -0.2)	0.0 (0.0, 0.0)	0.0 (0.0, 0.0)	0.0 (0.0, 0.0)	82.5 (76.8, 88.3)	18.5 (12.7, 24.3)	-13.3 (-22.3, -4.3)	66.6 (62.0, 71.2)	13.9 (9.4, 18.5)	-12.2 (-19.7, -4.7)
EL	Greece	1	11775 (11423, 12127)	33.3 (31.3, 35.4)	-15.1 (-17.2, -13.0)	-3.9 (-6.1, -1.8)	80.0 (75.0, 85.0)	-36.1 (-41.2, -31.1)	-9.4 (-14.6, -4.2)	78.0 (71.5, 84.4)	-32.7 (-39.1, -26.2)	-6.7 (-13.4, 0.0)	44.6 (41.8, 47.4)	-14.8 (-17.6, -12.0)	-0.8 (-3.7, 2.1)
EL	Greece	2	17327 (16878, 17775)	42.0 (39.6, 44.4)	-6.4 (-8.8, -4.0)	-1.9 (-4.4, 0.5)	100.8 (95.0, 106.5)	-15.4 (-21.1, -9.6)	-4.6 (-10.5, 1.3)	97.8 (91.6, 103.9)	-12.9 (-19.0, -6.7)	-2.3 (-8.7, 4.2)	54.4 (51.6, 57.2)	-5.0 (-7.8, -2.2)	0.7 (-2.2, 3.7)
EL	Greece	3	23856 (23256, 24456)	51.4 (47.7, 55.1)	3.0 (-0.7, 6.7)	2.4 (-1.5, 6.3)	123.4 (114.5, 132.3)	7.2 (-1.7, 16.2)	5.8 (-3.5, 15.1)	118.9 (109.8, 128.0)	8.3 (-0.8, 17.4)	5.4 (-4.1, 14.8)	63.6 (60.0, 67.2)	4.2 (0.6, 7.8)	2.6 (-1.3, 6.6)
EL	Greece	4	32610 (31738, 33482)	56.2 (52.4, 60.0)	7.8 (4.0, 11.6)	2.3 (-1.4, 5.9)	134.9 (125.7, 144.1)	18.7 (9.5, 27.9)	5.4 (-3.4, 14.2)	129.4 (120.6, 138.2)	18.7 (9.9, 27.5)	5.2 (-3.4, 13.8)	68.4 (63.8, 72.9)	9.0 (4.4, 13.6)	1.7 (-2.9, 6.3)
EL	Greece	5	55195 (53288, 57101)	59.1 (55.3, 62.9)	10.7 (6.9, 14.5)	1.2 (-2.4, 4.8)	141.8 (132.8, 150.9)	25.7 (16.6, 34.7)	2.9 (-5.8, 11.6)	131.1 (121.6, 140.5)	20.4 (11.0, 29.9)	-1.1 (-10.6, 8.4)	66.8 (62.6, 71.0)	7.4 (3.2, 11.6)	-4.1 (-8.6, 0.3)
ES	Spain	1	13774 (13572, 13976)	31.9 (30.8, 33.0)	-14.6 (-15.7, -13.6)	0.6 (-0.6, 1.8)	63.9 (61.7, 66.0)	-29.3 (-31.4, -27.1)	1.2 (-1.1, 3.5)	67.0 (63.9, 70.2)	-17.5 (-20.6, -14.3)	10.0 (6.7, 13.2)	49.5 (47.7, 51.4)	-8.8 (-10.7, -6.9)	10.1 (8.1, 12.1)
ES	Spain	2	20496 (20257, 20734)	42.6 (41.3, 43.9)	-4.0 (-5.3, -2.7)	1.5 (0.2, 2.8)	85.2 (82.6, 87.8)	-8.0 (-10.6, -5.4)	3.1 (0.5, 5.6)	79.8 (77.2, 82.4)	-4.7 (-7.3, -2.1)	6.1 (3.4, 8.9)	57.0 (55.3, 58.8)	-1.3 (-3.1, 0.5)	6.2 (4.4, 8.1)
ES	Spain	3	26386 (26087, 26684)	48.2 (46.5, 49.9)	1.6 (-0.1, 3.3)	1.1 (-0.8, 2.9)	96.3 (92.9, 99.8)	3.2 (-0.2, 6.6)	2.1 (-1.6, 5.9)	88.3 (84.4, 92.2)	3.8 (-0.1, 7.7)	2.1 (-2.3, 6.5)	60.8 (58.6, 63.0)	2.4 (0.3, 4.6)	1.3 (-1.3, 3.8)
ES	Spain	4	34381 (34012, 34749)	53.6 (52.0, 55.3)	7.1 (5.5, 8.7)	0.0 (-1.8, 1.7)	107.3 (104.0, 110.5)	14.2 (10.9, 17.4)	-0.1 (-3.5, 3.3)	92.5 (89.5, 95.5)	8.0 (5.0, 11.0)	-3.5 (-6.9, -0.1)	62.5 (60.6, 64.4)	4.2 (2.3, 6.0)	-3.8 (-6.0, -1.6)
ES	Spain	5	52919 (52094, 53745)	56.5 (54.7, 58.3)	9.9 (8.1, 11.8)	-3.1 (-5.2, -1.1)	113.0 (109.4, 116.6)	19.9 (16.2, 23.5)	-6.3 (-10.3, -2.3)	93.6 (90.4, 96.7)	9.1 (5.9, 12.2)	-14.1 (-18.1, -10.2)	61.1 (59.2, 63.1)	2.8 (0.8, 4.7)	-13.2 (-15.8, -10.7)
FI	Finland	1	12866 (12353, 13378)	19.7 (18.0, 21.5)	-13.6 (-15.4, -11.9)	1.2 (-0.5, 2.9)	39.4 (36.0, 42.9)	-27.2 (-30.7, -23.7)	2.5 (-0.9, 5.9)	46.7 (41.0, 52.4)	-20.5 (-26.2, -14.8)	6.6 (1.8, 11.3)	36.0 (31.8, 40.2)	-14.2 (-18.4, -10.0)	6.0 (2.7, 9.4)
FI	Finland	2	21284 (20570, 21998)	27.8 (25.9, 29.7)	-5.6 (-7.5, -3.7)	0.5 (-1.5, 2.5)	55.5 (51.7, 59.3)	-11.1 (-14.9, -7.3)	1.0 (-2.9, 5.0)	56.6 (51.8, 61.4)	-10.7 (-15.5, -5.8)	2.0 (-2.9, 7.0)	43.2 (39.7, 46.8)	-7.0 (-10.5, -3.4)	2.5 (-1.1, 6.1)
FI	Finland	3	28802 (27875, 29730)	34.9 (32.7, 37.2)	1.6 (-0.7, 3.8)	-0.2 (-2.6, 2.2)	69.8 (65.4, 74.3)	3.2 (-1.3, 7.7)	-0.4 (-5.2, 4.5)	66.5 (61.0, 72.1)	-0.7 (-6.2, 4.8)	-1.3 (-7.6, 5.0)	49.8 (46.2, 53.5)	-0.4 (-4.0, 3.3)	-0.8 (-5.2, 3.5)
FI	Finland	4	38673 (37626, 39720)	40.4 (38.0, 42.8)	7.1 (4.7, 9.4)	-0.9 (-3.7, 1.8)	80.8 (76.1, 85.5)	14.1 (9.4, 18.8)	-1.9 (-7.3, 3.6)	74.8 (69.8, 79.8)	7.5 (2.6, 12.5)	-2.3 (-7.8, 3.3)	55.8 (52.3, 59.3)	5.6 (2.1, 9.1)	-1.8 (-5.8, 2.3)
FI	Finland	5	61438 (59380, 63496)	43.9 (41.2, 46.6)	10.6 (7.8, 13.3)	-0.6 (-3.3, 2.1)	87.8 (82.3, 93.3)	21.1 (15.6, 26.6)	-1.3 (-6.7, 4.2)	82.8 (77.2, 88.5)	15.6 (9.9, 21.2)	-2.4 (-8.6, 3.8)	60.1 (56.4, 63.9)	9.9 (6.2, 13.6)	-3.5 (-7.9, 0.9)
FR	France	1	13315 (13037, 13594)	23.0 (21.4, 24.6)	-24.5 (-26.1, -22.9)	-0.3 (-2.0, 1.3)	64.9 (60.4, 69.4)	-69.1 (-73.6, -64.6)	-0.9 (-5.6, 3.7)	97.4 (85.6, 109.2)	-14.8 (-26.6, -3.0)	29.8 (17.9, 41.8)	69.7 (62.1, 77.3)	-4.8 (-12.4, 2.8)	24.8 (16.8, 32.9)
FR	France	2	20894 (20571, 21216)	36.7 (34.8, 38.6)	-10.8 (-12.7, -8.9)	0.4 (-1.6, 2.5)	103.5 (98.0, 108.9)	-30.5 (-35.9, -25.0)	1.3 (-4.6, 7.2)	101.8 (94.5, 109.0)	-10.4 (-17.7, -3.2)	16.2 (7.8, 24.6)	68.7 (64.2, 73.1)	-5.9 (-10.3, -1.4)	11.8 (6.6, 17.1)
FR	France	3	27163 (26754, 27572)	49.4 (46.9, 51.8)	1.9 (-0.6, 4.3)	0.9 (-1.6, 3.4)	139.2 (132.3, 146.1)	5.3 (-1.6, 12.2)	2.6 (-4.4, 9.6)	117.3 (109.3, 125.3)	5.1 (-2.9, 13.1)	12.9 (4.9, 20.9)	77.8 (72.7, 82.9)	3.3 (-1.8, 8.4)	8.5 (3.2, 13.8)
FR	France	4	35397 (34888, 35906)	59.7 (57.0, 62.5)	12.2 (9.5, 15.0)	2.4 (-0.5, 5.2)	168.4 (160.7, 176.1)	34.5 (26.7, 42.2)	6.7 (-1.3, 14.7)	115.5 (109.0, 121.9)	3.3 (-3.2, 9.7)	-7.7 (-15.7, 0.2)	75.8 (72.0, 79.5)	1.2 (-2.5, 5.0)	-6.1 (-11.1, -1.0)
FR	France	5	54882 (53883, 55881)	68.7 (65.3, 72.1)	21.2 (17.8, 24.6)	-3.4 (-7.1, 0.2)	193.8 (184.3, 203.3)	59.8 (50.3, 69.3)	-9.6 (-19.9, 0.7)	120.9 (112.2, 129.6)	8.7 (0.0, 17.4)	-33.4 (-44.5, -22.2)	77.6 (73.0, 82.3)	3.1 (-1.5, 7.7)	-24.9 (-31.6, -18.1)
HR	Croatia	1	6424 (6190, 6657)	26.4 (24.7, 28.0)	-17.0 (-18.6, -15.3)	0.4 (-1.1, 2.0)	68.6 (64.3, 72.9)	-44.1 (-48.4, -39.8)	1.1 (-2.9, 5.2)	65.4 (61.1, 69.7)	-39.0 (-43.2, -34.7)	1.6 (-2.6, 5.8)	52.7 (49.5, 55.9)	-20.9 (-24.1, -17.6)	7.7 (4.7, 10.7)
HR	Croatia	2	9950 (9662, 10238)	38.7 (36.8, 40.7)	-4.6 (-6.6, -2.6)	2.8 (0.9, 4.7)	100.7 (95.6, 105.8)	-12.0 (-17.1, -6.9)	7.2 (2.2, 12.2)	96.2 (91.1, 101.2)	-8.2 (-13.3, -3.1)	9.8 (4.7, 14.9)	71.4 (67.8, 75.1)	-2.2 (-5.8, 1.5)	10.5 (6.9, 14.2)
HR	Croatia	3	12404 (12050, 12758)	43.8 (41.4, 46.2)	0.5 (-2.0, 2.9)	0.2 (-2.1, 2.5)	113.9 (107.6, 120.1)	1.2 (-5.1, 7.4)	0.4 (-5.6, 6.4)	105.3 (98.9, 111.7)	1.0 (-5.5, 7.4)	0.0 (-5.9, 5.9)	75.2 (71.1, 79.2)	1.6 (-2.4, 5.6)	0.9 (-3.4, 5.2)
HR	Croatia	4	15097 (14685, 15509)	51.5 (48.7, 54.4)	8.2 (5.3, 11.0)	1.1 (-1.8, 4.0)	134.0 (126.6, 141.4)	21.3 (13.9, 28.7)	2.9 (-4.6, 10.5)	122.1 (114.4, 129.8)	17.7 (10.0, 25.4)	3.2 (-4.4, 10.9)	82.4 (77.8, 87.0)	8.8 (4.2, 13.5)	-1.4 (-6.4, 3.6)
HR	Croatia	5	20746 (20153, 21339)	56.3 (53.2, 59.4)	13.0 (9.8, 16.1)	-4.5 (-7.9, -1.1)	146.4 (138.3, 154.5)	33.7 (25.6, 41.7)	-11.7 (-20.6, -2.9)	130.8 (122.6, 138.9)	26.4 (18.2, 34.6)	-14.5 (-23.6, -5.5)	85.1 (80.2, 90.1)	11.5 (6.6, 16.5)	-17.3 (-23.2, -11.4)
HU	Hungary	1	4995 (4900, 5090)	17.7 (17.1, 18.3)	-3.6 (-4.2, -3.0)	3.3 (2.7, 3.8)	70.9 (68.5, 73.3)	-14.5 (-16.9, -12.1)	13.1 (10.8, 15.3)	56.7 (54.5, 58.9)	-3.9 (-6.2, -1.7)	15.4 (13.5, 17.3)	50.7 (48.8, 52.7)	-2.6 (-4.6, -0.7)	14.4 (12.7, 16.0)
HU	Hungary	2	6652 (6536, 6768)	20.4 (19.7, 21.2)	-0.9 (-1.7, -0.2)	2.7 (1.9, 3.5)	81.7 (78.8, 84.6)	-3.7 (-6.6, -0.7)	10.8 (7.7, 13.9)	60.7 (57.8, 63.6)	0.0 (-2.9, 2.9)	10.6 (7.6, 13.6)	53.8 (51.3, 56.4)	0.5 (-2.1, 3.0)	9.8 (7.1, 12.4)
HU	Hungary	3	7885 (7755, 8014)	21.3 (20.6, 22.1)	0.0 (-0.8, 0.7)	0.1 (-0.8, 1.1)	85.4 (82.4, 88.4)	0.0 (-3.0, 3.0)	0.6 (-3.1, 4.2)	59.3 (57.2, 61.4)	-1.4 (-3.5, 0.8)	-0.3 (-3.1, 2.4)	52.4 (50.6, 54.2)	-1.0 (-2.8, 0.8)	-0.1 (-2.4, 2.3)
HU	Hungary	4	9549 (9393, 9705)	23.2 (22.4, 24.0)	1.8 (1.0, 2.6)	-1.3 (-2.3, -0.4)	92.6 (89.4, 95.8)	7.2 (4.0, 10.4)	-5.3 (-9.1, -1.5)	63.8 (61.5, 66.2)	3.2 (0.8, 5.6)	-5.9 (-8.8, -2.9)	55.7 (53.6, 57.7)	2.3 (0.3, 4.3)	-5.7 (-8.3, -3.1)
HU	Hungary	5	13337 (13036, 13638)	24.1 (23.0, 25.2)	2.7 (1.6, 3.8)	-4.8 (-6.0, -3.6)	96.3 (92.0, 100.7)	11.0 (6.6, 15.3)	-19.2 (-23.8, -14.5)	62.7 (59.8, 65.6)	2.1 (-0.8, 5.0)	-20.2 (-23.9, -16.5)	54.3 (51.8, 56.9)	0.9 (-1.6, 3.5)	-18.7 (-21.9, -15.5)
IE	Ireland	1	18139 (17484, 18793)	41.1 (38.5, 43.8)	-14.4 (-17.0, -11.7)	1.3 (-0.9, 3.6)	172.7 (161.6, 183.8)	-60.4 (-71.5, -49.3)	5.5 (-4.0, 15.0)	96.9 (89.6, 104.3)	-9.6 (-17.0, -2.3)	14.1 (7.7, 20.5)	62.4 (58.1, 66.7)	-3.8 (-8.1, 0.5)	11.0 (7.2, 14.8)
IE	Ireland	2	28061 (27324, 28798)	52.7 (50.0, 55.4)	-2.8 (-5.5, -0.1)	2.8 (-0.2, 5.8)	221.2 (209.8, 232.6)	-11.9 (-23.3, -0.5)	11.6 (-1.0, 24.2)	104.6 (98.9, 110.3)	-1.9 (-7.6, 3.8)	8.7 (1.6, 15.8)	66.6 (63.2, 70.0)	0.4 (-3.0, 3.7)	7.3 (3.0, 11.7)
IE	Ireland	3	36625 (35715, 37536)	57.6 (54.5, 60.8)	2.1 (-1.0, 5.3)	2.1 (-1.2, 5.4)	242.1 (229.0, 255.2)	9.0 (-4.1, 22.1)	9.0 (-4.9, 22.8)	109.2 (103.0, 115.5)	2.7 (-3.5, 9.0)	6.9 (0.3, 13.6)	68.6 (65.1, 72.1)	2.4 (-1.1, 5.9)	4.5 (0.6, 8.4)
IE	Ireland	4	47501 (46295, 48708)	63.2 (59.5, 67.0)	7.7 (4.0, 11.4)	-1.7 (-5.7, 2.2)	265.6 (250.1, 281.2)	32.5 (16.9, 48.1)	-7.3 (-23.9, 9.3)	112.2 (104.3, 120.2)	5.7 (-2.2, 13.6)	-8.5 (-16.6, -0.4)	68.1 (64.0, 72.1)	1.8 (-2.3, 5.9)	-7.1 (-11.5, -2.7)
IE	Ireland	5	64244 (62804, 65684)	62.9 (59.4, 66.3)	7.4 (3.9, 10.8)	-4.5 (-7.7, -1.3)	264.0 (249.6, 278.5)	30.9 (16.5, 45.4)	-18.8 (-32.2, -5.4)	107.6 (101.1, 114.0)	1.1 (-5.4, 7.5)	-18.0 (-24.4, -11.5)	64.7 (61.4, 68.1)	-1.5 (-4.9, 1.9)	-13.3 (-16.9, -9.6)
IT	Italy	1	13317 (13136, 13498)	33.6 (32.7, 34.5)	-14.2 (-15.1, -13.2)	1.9 (1.0, 2.7)	107.6 (104.6, 110.5)	-45.3 (-48.2, -42.4)	5.9 (3.2, 8.7)
IT	Italy	2	19731 (19491, 19971)	41.3 (40.2, 42.4)	-6.4 (-7.5, -5.3)	0.2 (-0.9, 1.3)	132.2 (128.7, 135.8)	-20.6 (-24.2, -17.1)	0.7 (-2.8, 4.2)
IT	Italy	3	25363 (25060, 25667)	49.7 (48.0, 51.4)	2.0 (0.3, 3.6)	1.9 (0.2, 3.6)	159.1 (153.7, 164.4)	6.2 (0.9, 11.6)	6.2 (0.7, 11.7)
IT	Italy	4	32205 (31804, 32606)	52.2 (50.3, 54.1)	4.4 (2.6, 6.3)	-2.2 (-4.1, -0.3)	167.0 (161.1, 173.0)	14.2 (8.3, 20.1)	-7.1 (-13.2, -1.0)
IT	Italy	5	52565 (51602, 53529)	62.0 (59.6, 64.4)	14.2 (11.8, 16.6)	-1.8 (-4.2, 0.6)	198.4 (190.7, 206.0)	45.5 (37.9, 53.1)	-5.7 (-13.4, 1.9)
LT	Lithuania	1	4207 (4098, 4316)	21.3 (20.4, 22.3)	-8.7 (-9.7, -7.8)	2.2 (1.1, 3.3)	0.0 (0.0, 0.0)	0.0 (0.0, 0.0)	0.0 (0.0, 0.0)	79.9 (74.8, 85.1)	-22.5 (-27.7, -17.4)	15.2 (9.6, 20.9)	65.8 (61.6, 69.9)	-17.1 (-21.2, -12.9)	13.5 (8.9, 18.0)
LT	Lithuania	2	6478 (6332, 6624)	28.4 (27.1, 29.6)	-1.7 (-3.0, -0.4)	1.7 (0.4, 3.1)	0.0 (0.0, 0.0)	0.0 (0.0, 0.0)	0.0 (0.0, 0.0)	98.3 (93.0, 103.6)	-4.2 (-9.5, 1.1)	9.1 (3.5, 14.8)	80.8 (76.4, 85.3)	-2.0 (-6.5, 2.5)	8.8 (4.1, 13.5)
LT	Lithuania	3	8538 (8319, 8757)	32.3 (30.7, 33.9)	2.2 (0.6, 3.9)	1.9 (0.2, 3.7)	0.0 (0.0, 0.0)	0.0 (0.0, 0.0)	0.0 (0.0, 0.0)	107.6 (101.2, 113.9)	5.1 (-1.3, 11.4)	5.6 (-1.7, 12.9)	88.4 (83.2, 93.6)	5.6 (0.3, 10.8)	6.0 (-0.1, 12.0)
LT	Lithuania	4	10973 (10672, 11273)	33.0 (31.0, 34.9)	2.9 (0.9, 4.9)	-1.7 (-3.6, 0.3)	0.0 (0.0, 0.0)	0.0 (0.0, 0.0)	0.0 (0.0, 0.0)	111.2 (103.9, 118.5)	8.7 (1.4, 16.0)	-0.3 (-7.6, 7.1)	89.0 (83.2, 94.7)	6.1 (0.4, 11.9)	-1.1 (-7.0, 4.7)
LT	Lithuania	5	16525 (15901, 17149)	35.3 (33.0, 37.6)	5.3 (3.0, 7.6)	-4.2 (-6.1, -2.3)	0.0 (0.0, 0.0)	0.0 (0.0, 0.0)	0.0 (0.0, 0.0)	109.3 (101.1, 117.4)	6.8 (-1.4, 14.9)	-23.9 (-30.8, -17.1)	85.8 (79.8, 91.8)	2.9 (-3.1, 9.0)	-21.9 (-27.4, -16.3)
LU	Luxembourg	1	28678 (27680, 29676)	44.6 (41.2, 47.9)	-6.6 (-10.0, -3.3)	6.5 (3.6, 9.4)	107.0 (99.0, 115.1)	-15.9 (-24.0, -7.9)	15.6 (8.7, 22.6)	91.2 (80.3, 102.2)	-3.9 (-14.8, 7.1)	21.1 (11.0, 31.2)	62.1 (54.4, 69.8)	0.8 (-6.9, 8.5)	16.9 (9.6, 24.1)
LU	Luxembourg	2	38795 (37615, 39976)	47.6 (43.5, 51.6)	-3.7 (-7.8, 0.4)	4.5 (0.4, 8.5)	114.1 (104.3, 124.0)	-8.8 (-18.6, 1.0)	10.7 (0.9, 20.5)	90.9 (80.1, 101.6)	-4.2 (-15.0, 6.5)	12.0 (2.1, 21.9)	59.8 (52.7, 66.8)	-1.5 (-8.6, 5.5)	8.9 (2.5, 15.4)
LU	Luxembourg	3	49358 (47975, 50741)	49.9 (46.3, 53.5)	-1.4 (-5.0, 2.2)	-1.2 (-4.8, 2.4)	119.7 (111.1, 128.3)	-3.3 (-11.9, 5.3)	-2.9 (-11.6, 5.9)	87.4 (78.3, 96.4)	-7.7 (-16.8, 1.3)	-6.9 (-17.0, 3.2)	55.6 (50.5, 60.6)	-5.7 (-10.8, -0.7)	-5.2 (-11.0, 0.5)
LU	Luxembourg	4	63441 (61671, 65212)	52.6 (48.8, 56.4)	1.4 (-2.4, 5.2)	-7.1 (-11.2, -3.1)	126.3 (117.1, 135.4)	3.4 (-5.8, 12.5)	-17.1 (-26.8, -7.5)	96.2 (86.0, 106.4)	1.1 (-9.1, 11.3)	-15.0 (-25.6, -4.4)	62.3 (55.6, 68.9)	1.0 (-5.7, 7.6)	-9.4 (-16.4, -2.4)
LU	Luxembourg	5	94045 (91205, 96885)	61.5 (55.7, 67.3)	10.3 (4.5, 16.1)	-2.6 (-8.0, 2.7)	147.7 (133.7, 161.6)	24.7 (10.7, 38.7)	-6.3 (-19.1, 6.5)	110.5 (95.5, 125.4)	15.4 (0.5, 30.3)	-12.6 (-27.0, 1.8)	66.9 (59.4, 74.3)	5.6 (-1.8, 13.0)	-12.4 (-20.0, -4.9)
LV	Latvia	1	3492 (3374, 3610)	12.6 (11.8, 13.4)	-7.5 (-8.3, -6.7)	0.7 (-0.3, 1.7)	0.0 (0.0, 0.0)	0.0 (0.0, 0.0)	0.0 (0.0, 0.0)	64.9 (59.6, 70.1)	-16.4 (-21.6, -11.1)	20.5 (14.9, 26.0)	53.4 (49.3, 57.6)	-11.9 (-16.1, -7.8)	17.7 (13.5, 22.0)
LV	Latvia	2	4868 (4724, 5013)	16.3 (15.3, 17.2)	-3.8 (-4.8, -2.9)	1.6 (-0.1, 3.3)	0.0 (0.0, 0.0)	0.0 (0.0, 0.0)	0.0 (0.0, 0.0)	69.3 (63.2, 75.3)	-12.0 (-18.0, -5.9)	14.1 (7.0, 21.1)	57.0 (52.5, 61.6)	-8.4 (-12.9, -3.8)	12.6 (7.2, 18.0)
LV	Latvia	3	6708 (6531, 6885)	20.1 (18.9, 21.2)	0.0 (-1.2, 1.1)	0.8 (-0.6, 2.2)	0.0 (0.0, 0.0)	0.0 (0.0, 0.0)	0.0 (0.0, 0.0)	79.5 (74.1, 85.0)	-1.7 (-7.1, 3.8)	3.2 (-3.4, 9.9)	65.0 (60.6, 69.4)	-0.3 (-4.7, 4.0)	3.6 (-1.5, 8.7)
LV	Latvia	4	8906 (8669, 9143)	24.2 (22.7, 25.8)	4.2 (2.6, 5.8)	0.8 (-0.9, 2.6)	0.0 (0.0, 0.0)	0.0 (0.0, 0.0)	0.0 (0.0, 0.0)	90.5 (82.4, 98.6)	9.2 (1.1, 17.3)	1.0 (-8.6, 10.5)	71.3 (66.0, 76.6)	6.0 (0.6, 11.3)	-0.7 (-7.3, 5.8)
LV	Latvia	5	16098 (15283, 16913)	27.2 (25.3, 29.1)	7.2 (5.3, 9.0)	-4.0 (-6.1, -1.9)	0.0 (0.0, 0.0)	0.0 (0.0, 0.0)	0.0 (0.0, 0.0)	95.8 (87.8, 103.8)	14.6 (6.5, 22.6)	-30.7 (-41.3, -20.1)	75.6 (69.2, 82.1)	10.3 (3.8, 16.7)	-26.2 (-34.9, -17.5)
MT	Malta	1	7616 (7309, 7923)	33.2 (31.1, 35.3)	-15.3 (-17.4, -13.2)	-0.6 (-2.8, 1.6)	119.5 (111.8, 127.1)	-55.1 (-62.7, -47.4)	-2.2 (-10.2, 5.7)
MT	Malta	2	13040 (12682, 13398)	46.8 (44.3, 49.4)	-1.6 (-4.2, 0.9)	1.4 (-1.2, 4.1)	168.6 (159.5, 177.7)	-5.9 (-15.0, 3.1)	5.1 (-4.4, 14.6)
MT	Malta	3	17592 (17136, 18049)	49.0 (46.3, 51.7)	0.5 (-2.2, 3.2)	-0.5 (-3.3, 2.3)	176.4 (166.6, 186.2)	1.9 (-7.9, 11.7)	-1.7 (-11.7, 8.3)
MT	Malta	4	24252 (23598, 24907)	56.0 (52.4, 59.5)	7.5 (3.9, 11.0)	1.4 (-2.2, 5.1)	201.5 (188.8, 214.2)	26.9 (14.2, 39.6)	5.1 (-8.0, 18.2)
MT	Malta	5	40118 (38547, 41690)	57.4 (54.0, 60.9)	9.0 (5.5, 12.4)	-2.0 (-5.2, 1.2)	206.8 (194.5, 219.1)	32.3 (20.0, 44.5)	-7.2 (-18.8, 4.5)
PL	Poland	1	5289 (5238, 5341)	25.0 (24.6, 25.4)	-2.0 (-2.4, -1.6)	4.2 (3.9, 4.6)	94.9 (93.5, 96.4)	-7.5 (-8.9, -6.0)	16.0 (14.7, 17.4)	85.1 (83.7, 86.5)	0.8 (-0.6, 2.2)	20.5 (19.2, 21.8)	71.3 (70.1, 72.4)	2.0 (0.9, 3.2)	18.2 (17.1, 19.2)
PL	Poland	2	6729 (6666, 6791)	26.6 (26.1, 27.0)	-0.4 (-0.8, 0.0)	2.8 (2.4, 3.1)	100.9 (99.3, 102.5)	-1.5 (-3.1, 0.1)	10.5 (9.1, 11.9)	85.4 (84.0, 86.8)	1.2 (-0.2, 2.5)	11.3 (10.0, 12.6)	71.0 (69.9, 72.2)	1.8 (0.6, 2.9)	10.2 (9.1, 11.3)
PL	Poland	3	7945 (7871, 8019)	27.0 (26.6, 27.4)	0.0 (-0.4, 0.5)	1.3 (0.9, 1.7)	102.6 (100.9, 104.2)	0.2 (-1.5, 1.8)	4.8 (3.3, 6.3)	84.3 (82.9, 85.7)	0.0 (-1.4, 1.4)	4.1 (2.8, 5.5)	69.5 (68.3, 70.7)	0.3 (-0.9, 1.5)	3.7 (2.6, 4.8)
PL	Poland	4	9842 (9753, 9932)	27.7 (27.3, 28.1)	0.7 (0.3, 1.2)	-1.9 (-2.4, -1.5)	105.2 (103.6, 106.9)	2.8 (1.2, 4.5)	-7.4 (-9.1, -5.6)	84.1 (82.6, 85.6)	-0.2 (-1.6, 1.3)	-9.2 (-10.8, -7.5)	68.5 (67.3, 69.7)	-0.8 (-1.9, 0.4)	-8.2 (-9.5, -6.8)
PL	Poland	5	16207 (15989, 16425)	28.5 (28.0, 29.0)	1.6 (1.1, 2.0)	-6.3 (-6.8, -5.8)	108.4 (106.6, 110.2)	6.0 (4.2, 7.8)	-24.0 (-26.0, -22.0)	82.3 (80.8, 83.9)	-1.9 (-3.5, -0.4)	-28.5 (-30.4, -26.6)	65.7 (64.5, 67.0)	-3.5 (-4.8, -2.3)	-25.4 (-27.0, -23.9)
PT	Portugal	1	7634 (7408, 7860)	16.2 (14.9, 17.6)	-13.0 (-14.4, -11.7)	-1.5 (-2.8, -0.2)	48.7 (44.7, 52.8)	-39.1 (-43.2, -35.0)	-4.5 (-8.3, -0.7)	56.7 (51.1, 62.3)	-28.0 (-33.5, -22.4)	4.7 (-0.7, 10.1)	46.8 (43.0, 50.7)	-16.2 (-20.0, -12.4)	8.2 (4.6, 11.9)
PT	Portugal	2	12436 (12143, 12730)	24.9 (23.2, 26.7)	-4.4 (-6.1, -2.6)	-0.8 (-2.4, 0.8)	74.7 (69.5, 80.0)	-13.1 (-18.3, -7.8)	-2.4 (-7.2, 2.4)	75.6 (69.6, 81.6)	-9.0 (-15.0, -3.1)	0.7 (-5.3, 6.7)	60.3 (55.8, 64.7)	-2.8 (-7.2, 1.7)	3.6 (-0.8, 7.9)
PT	Portugal	3	17045 (16705, 17386)	30.3 (28.3, 32.3)	1.1 (-0.9, 3.1)	1.2 (-0.7, 3.0)	91.0 (85.0, 97.0)	3.2 (-2.8, 9.2)	3.5 (-2.2, 9.1)	87.5 (80.5, 94.6)	2.9 (-4.2, 10.0)	5.8 (-0.8, 12.5)	66.3 (61.2, 71.4)	3.3 (-1.8, 8.4)	5.6 (0.8, 10.4)
PT	Portugal	4	23533 (23018, 24048)	35.8 (33.5, 38.2)	6.5 (4.2, 8.9)	2.4 (0.1, 4.7)	107.4 (100.4, 114.5)	19.6 (12.6, 26.7)	7.3 (0.4, 14.2)	97.4 (90.6, 104.3)	12.8 (5.9, 19.7)	4.6 (-2.2, 11.4)	70.4 (66.1, 74.8)	7.4 (3.0, 11.8)	1.6 (-2.9, 6.1)
PT	Portugal	5	41326 (40008, 42644)	39.1 (36.1, 42.0)	9.8 (6.9, 12.7)	-1.3 (-4.6, 2.1)	117.2 (108.4, 126.1)	29.4 (20.6, 38.2)	-3.9 (-13.9, 6.2)	101.8 (94.3, 109.3)	17.2 (9.7, 24.6)	-16.1 (-27.7, -4.6)	68.8 (64.6, 73.0)	5.7 (1.5, 10.0)	-18.7 (-26.5, -11.0)
RO	Romania	1	2880 (2840, 2920)	14.4 (14.1, 14.7)	-5.4 (-5.7, -5.1)	-1.4 (-1.7, -1.0)	43.1 (42.2, 44.0)	-16.3 (-17.2, -15.4)	-4.1 (-5.2, -3.1)	36.2 (35.3, 37.1)	-8.7 (-9.6, -7.8)	0.3 (-0.6, 1.2)	29.9 (29.3, 30.4)	-5.1 (-5.7, -4.6)	1.9 (1.3, 2.5)
RO	Romania	2	4045 (3996, 4094)	18.0 (17.7, 18.3)	-1.8 (-2.1, -1.5)	-0.1 (-0.5, 0.2)	54.0 (53.0, 55.0)	-5.4 (-6.4, -4.4)	-0.4 (-1.4, 0.6)	42.6 (41.7, 43.5)	-2.3 (-3.2, -1.5)	1.6 (0.8, 2.5)	34.0 (33.4, 34.6)	-1.0 (-1.6, -0.4)	2.1 (1.5, 2.7)
RO	Romania	3	5123 (5065, 5181)	19.9 (19.6, 20.3)	0.1 (-0.2, 0.5)	0.2 (-0.1, 0.5)	59.8 (58.8, 60.9)	0.4 (-0.6, 1.5)	0.6 (-0.4, 1.6)	44.9 (44.0, 45.8)	0.0 (-0.9, 0.9)	0.3 (-0.5, 1.2)	35.3 (34.7, 35.9)	0.3 (-0.3, 0.9)	0.6 (0.0, 1.1)
RO	Romania	4	6372 (6301, 6443)	22.2 (21.8, 22.6)	2.4 (2.0, 2.8)	1.0 (0.7, 1.4)	66.5 (65.3, 67.8)	7.2 (5.9, 8.4)	3.1 (2.0, 4.2)	48.9 (47.9, 49.9)	4.0 (3.0, 5.0)	1.3 (0.4, 2.1)	37.4 (36.8, 38.1)	2.4 (1.8, 3.1)	0.3 (-0.3, 0.9)
RO	Romania	5	9144 (9000, 9287)	24.5 (24.0, 24.9)	4.7 (4.2, 5.2)	0.3 (-0.2, 0.7)	73.4 (72.0, 74.8)	14.0 (12.6, 15.5)	0.8 (-0.5, 2.2)	51.2 (50.1, 52.3)	6.3 (5.2, 7.4)	-3.4 (-4.5, -2.3)	37.9 (37.2, 38.7)	2.9 (2.2, 3.7)	-4.6 (-5.3, -3.9)
SE	Sweden	1	13870 (13180, 14559)	19.0 (16.8, 21.2)	-10.7 (-12.9, -8.5)	-0.1 (-2.3, 2.0)	49.4 (43.7, 55.1)	-27.9 (-33.6, -22.2)	-0.3 (-5.9, 5.2)
SE	Sweden	2	21006 (20154, 21859)	26.1 (23.5, 28.8)	-3.6 (-6.3, -1.0)	0.0 (-2.5, 2.4)	68.0 (61.1, 74.8)	-9.4 (-16.3, -2.5)	-0.1 (-6.5, 6.4)
SE	Sweden	3	26304 (25294, 27314)	32.4 (29.6, 35.1)	2.6 (-0.1, 5.4)	0.5 (-2.1, 3.1)	84.2 (77.0, 91.4)	6.9 (-0.3, 14.1)	1.3 (-5.6, 8.1)
SE	Sweden	4	32021 (30913, 33129)	35.2 (31.6, 38.8)	5.5 (1.8, 9.1)	1.9 (-1.7, 5.5)	91.5 (82.0, 101.0)	14.2 (4.7, 23.7)	4.9 (-4.5, 14.2)
SE	Sweden	5	48352 (46347, 50356)	36.0 (31.9, 40.1)	6.3 (2.2, 10.3)	-2.2 (-6.2, 1.7)	93.6 (83.0, 104.2)	16.3 (5.7, 26.9)	-5.8 (-16.1, 4.5)
SI	Slovenia	1	11127 (10741, 11513)	24.6 (22.9, 26.3)	-8.5 (-10.2, -6.7)	3.9 (2.1, 5.7)	56.6 (52.6, 60.6)	-19.5 (-23.4, -15.5)	9.0 (4.9, 13.0)	66.5 (59.5, 73.5)	-18.1 (-25.2, -11.1)	16.5 (9.3, 23.7)	46.2 (42.3, 50.2)	-10.6 (-14.5, -6.7)	12.7 (8.8, 16.6)
SI	Slovenia	2	16269 (15816, 16723)	31.8 (29.7, 33.9)	-1.3 (-3.3, 0.8)	2.2 (0.2, 4.3)	73.1 (68.4, 77.9)	-2.9 (-7.7, 1.8)	5.1 (0.4, 9.8)	80.7 (74.5, 87.0)	-3.9 (-10.2, 2.3)	5.9 (-0.4, 12.2)	55.5 (51.5, 59.5)	-1.3 (-5.3, 2.6)	5.3 (1.1, 9.4)
SI	Slovenia	3	19991 (19467, 20514)	35.9 (33.6, 38.1)	2.8 (0.5, 5.1)	2.2 (0.0, 4.5)	82.5 (77.3, 87.7)	6.4 (1.2, 11.6)	5.1 (0.0, 10.2)	91.0 (84.2, 97.9)	6.4 (-0.4, 13.2)	4.9 (-2.0, 11.8)	61.6 (57.3, 65.9)	4.8 (0.5, 9.1)	3.8 (-0.7, 8.2)
SI	Slovenia	4	24722 (24066, 25378)	35.4 (33.0, 37.7)	2.3 (-0.1, 4.6)	-1.9 (-4.4, 0.7)	81.3 (75.9, 86.7)	5.3 (-0.2, 10.7)	-4.3 (-10.2, 1.5)	91.4 (84.1, 98.7)	6.7 (-0.6, 14.0)	-2.7 (-10.7, 5.3)	59.0 (54.7, 63.3)	2.2 (-2.1, 6.5)	-4.1 (-9.2, 1.0)
SI	Slovenia	5	37470 (36250, 38689)	37.7 (34.9, 40.5)	4.7 (1.9, 7.5)	-6.5 (-11.5, -1.5)	86.8 (80.4, 93.2)	10.7 (4.3, 17.2)	-14.9 (-26.4, -3.4)	91.6 (82.9, 100.2)	6.9 (-1.7, 15.6)	-21.9 (-39.6, -4.2)	60.7 (55.8, 65.6)	3.9 (-1.0, 8.8)	-15.5 (-26.9, -4.1)
SK	Slovakia	1	6535 (6378, 6692)	20.0 (19.2, 20.8)	-5.1 (-5.9, -4.3)	3.4 (2.6, 4.2)	36.0 (34.5, 37.5)	-9.2 (-10.7, -7.7)	6.1 (4.6, 7.6)	58.9 (56.4, 61.4)	-10.3 (-12.8, -7.7)	12.8 (10.2, 15.4)	50.5 (48.4, 52.6)	-7.6 (-9.7, -5.5)	11.8 (9.6, 14.0)
SK	Slovakia	2	8125 (7929, 8320)	22.9 (21.9, 23.9)	-2.2 (-3.2, -1.2)	2.7 (1.7, 3.6)	41.2 (39.4, 43.0)	-3.9 (-5.8, -2.1)	4.8 (3.1, 6.5)	64.1 (61.0, 67.3)	-5.0 (-8.2, -1.9)	8.5 (5.4, 11.6)	54.5 (52.0, 57.0)	-3.7 (-6.2, -1.2)	7.7 (5.3, 10.1)
SK	Slovakia	3	9557 (9341, 9773)	25.0 (23.9, 26.1)	-0.1 (-1.2, 1.0)	-0.3 (-1.4, 0.7)	45.0 (43.0, 47.0)	-0.2 (-2.2, 1.8)	-0.6 (-2.5, 1.3)	68.6 (65.3, 71.9)	-0.6 (-3.8, 2.7)	-1.0 (-4.2, 2.1)	58.2 (55.5, 60.8)	0.0 (-2.6, 2.6)	-0.4 (-3.0, 2.2)
SK	Slovakia	4	11395 (11134, 11657)	28.2 (26.9, 29.5)	3.1 (1.8, 4.4)	-0.9 (-2.3, 0.5)	50.8 (48.5, 53.1)	5.6 (3.3, 7.9)	-1.6 (-4.1, 0.9)	76.2 (72.5, 79.8)	7.0 (3.3, 10.6)	-3.3 (-7.3, 0.7)	63.3 (60.4, 66.1)	5.1 (2.3, 8.0)	-3.5 (-6.8, -0.3)
SK	Slovakia	5	17141 (16461, 17821)	29.4 (28.1, 30.7)	4.3 (3.0, 5.6)	-4.9 (-6.3, -3.4)	52.9 (50.6, 55.2)	7.7 (5.4, 10.0)	-8.7 (-11.3, -6.2)	77.6 (74.0, 81.3)	8.5 (4.8, 12.1)	-16.4 (-20.6, -12.3)	64.0 (61.2, 66.9)	5.9 (3.1, 8.7)	-15.0 (-18.4, -11.6)
UK	United Kingdom	1	10072 (9743, 10401)	23.2 (21.9, 24.5)	-12.1 (-13.4, -10.8)	1.8 (0.5, 3.1)	81.3 (76.8, 85.8)	-42.3 (-46.8, -37.8)	6.4 (1.8, 10.9)
UK	United Kingdom	2	15810 (15432, 16188)	31.0 (29.4, 32.6)	-4.3 (-5.9, -2.7)	2.5 (0.9, 4.1)	108.5 (103.0, 114.1)	-15.1 (-20.6, -9.6)	8.7 (3.2, 14.2)
UK	United Kingdom	3	21321 (20815, 21827)	36.7 (34.3, 39.2)	1.4 (-1.0, 3.9)	2.3 (0.3, 4.3)	128.6 (120.0, 137.3)	5.0 (-3.6, 13.7)	8.0 (0.9, 15.1)
UK	United Kingdom	4	28851 (28173, 29528)	43.4 (40.9, 46.0)	8.1 (5.5, 10.6)	0.7 (-1.6, 3.0)	151.9 (143.0, 160.9)	28.3 (19.4, 37.2)	2.5 (-5.6, 10.5)
UK	United Kingdom	5	50692 (48912, 52473)	42.2 (39.9, 44.5)	6.9 (4.6, 9.2)	-7.3 (-9.7, -4.9)	147.7 (139.6, 155.8)	24.1 (16.0, 32.2)	-25.6 (-33.9, -17.2)

## Sheet: Relative annual burden
ISO2	QUINTILE	S1: 5% ad-valorem tax			S2: Standard VAT on meat			S3: GHG-differentiated tax on meat types (50€/Co2e)			S4: 0.35€/kg flat tax			Total Expenditure by quintile
		Tax effect	Net effect lump-sum recycling	Net effect VAT recycling	Tax effect	Net effect lump-sum recycling	Net effect VAT recycling	Tax effect	Net effect lump-sum recycling	Net effect VAT recycling	Tax effect	Net effect lump-sum recycling	Net effect VAT recycling	EUR_HE00
BE	1	0.002223	-0.000883	9.7e-05	0.006668	-0.002648	0.000292	0.004096	-0.000789	0.000694	0.002647	-0.000507	0.00045	16730.7
BE	5	0.000996	0.000129	-5.3e-05	0.002987	0.000388	-0.00016	0.001475	0.000113	3.7e-05	0.000951	7.1e-05	2.1e-05	59975.6
BG	1	0.003587	-0.002052	-0.000215	0	0	0	0.008976	-0.003515	0.00035	0.006802	-0.002735	0.000215	2321.32
BG	5	0.002169	0.000479	-8.1e-05	0	0	0	0.00442	0.000677	0.000137	0.003443	0.000585	0.000144	7746.6
CY	1	0.002068	-0.000756	-0.000161	0.006203	-0.002268	-0.000482	#N/A	#N/A	#N/A	#N/A	#N/A	#N/A	14705
CY	5	0.000611	3.3e-05	-4.7e-05	0.001834	9.9e-05	-0.00014	#N/A	#N/A	#N/A	#N/A	#N/A	#N/A	71792.2
CZ	1	0.00309	-0.001329	0.000321	0.006181	-0.002657	0.000641	0.006768	-0.001382	0.001557	0.005342	-0.000998	0.001288	5093.69
CZ	5	0.001649	0.000224	-0.000155	0.003297	0.000449	-0.00031	0.002782	0.000156	3e-05	0.002109	6.6e-05	2.7e-05	15804.1
DK	1	0.001432	-0.000721	0.00013	0	0	0	#N/A	#N/A	#N/A	#N/A	#N/A	#N/A	19647.5
DK	5	0.000851	0.000222	2.2e-05	0	0	0	#N/A	#N/A	#N/A	#N/A	#N/A	#N/A	67261.5
EE	1	0.002684	-0.00272	0.000376	0	0	0	0.015334	-0.007139	0.003912	0.013062	-0.005416	0.00367	2849.3
EE	5	0.001411	0.000459	-0.000118	0	0	0	0.005074	0.001113	0.000253	0.004084	0.000827	0.000211	16164.9
EL	1	0.002839	-0.001277	-0.000328	0.006814	-0.003065	-0.000786	0.00661	-0.002799	-0.000485	0.003774	-0.001276	-3.4e-05	11760
EL	5	0.001072	0.000195	1.9e-05	0.002574	0.000469	4.5e-05	0.00238	0.000375	3.4e-05	0.001212	0.000136	3.8e-05	55188.1
ES	1	0.002318	-0.001063	4.3e-05	0.004636	-0.002125	8.7e-05	0.004887	-0.001247	0.000685	0.00361	-0.000626	0.000708	13774.2
ES	5	0.001068	0.000188	-5.9e-05	0.002135	0.000376	-0.000119	0.001769	0.000173	3.5e-05	0.001156	5.3e-05	2.1e-05	52919.2
FI	1	0.001533	-0.001058	9.6e-05	0.003066	-0.002117	0.000192	0.003838	-0.001389	0.00058	0.002932	-0.000971	0.000499	12865.7
FI	5	0.000714	0.000172	-1e-05	0.001429	0.000344	-2.1e-05	0.001346	0.000251	5.1e-05	0.000981	0.000164	4.2e-05	61438.1
FR	1	0.001728	-0.001839	-2.5e-05	0.004873	-0.005187	-7e-05	0.007346	-0.00108	0.001891	0.005174	-0.000423	0.001551	13315.4
FR	5	0.001252	0.000387	-6.2e-05	0.003531	0.00109	-0.000175	0.002175	0.000131	4e-05	0.001403	4.5e-05	2.5e-05	54881.8
HR	1	0.004109	-0.00264	6.8e-05	0.010682	-0.006863	0.000176	0.010489	-0.005756	0.000489	0.008383	-0.003073	0.00133	6423.8
HR	5	0.002714	0.000624	-0.000217	0.007056	0.001623	-0.000565	0.006303	0.001272	0.000101	0.004104	0.000556	0.000149	20745.7
HU	1	0.003548	-0.000726	0.000654	0.014191	-0.002902	0.002617	0.011328	-0.000807	0.003087	0.01014	-0.000548	0.002882	4994.88
HU	5	0.001806	0.000205	-0.000359	0.007223	0.000822	-0.001437	0.004696	0.000151	9.7e-05	0.004068	6.5e-05	6.2e-05	13336.6
IE	1	0.002268	-0.000792	7.3e-05	0.009526	-0.003327	0.000308	0.005313	-0.000493	0.000794	0.003479	-0.000171	0.000638	18139.1
IE	5	0.000979	0.000114	-7e-05	0.00411	0.000481	-0.000293	0.001666	2.7e-05	#NUM!	0.001014	-1.7e-05	#NUM!	64237.4
IT	1	0.002524	-0.001063	0.00014	0.008077	-0.003401	0.000447	#N/A	#N/A	#N/A	#N/A	#N/A	#N/A	13316.8
IT	5	0.001179	0.000271	-3.4e-05	0.003773	0.000866	-0.000358	#N/A	#N/A	#N/A	#N/A	#N/A	#N/A	52565.5
LT	1	0.005075	-0.00207	0.000525	0	0	0	0.01969	-0.00467	0.002998	0.01619	-0.0035	0.002698	4207.04
LT	5	0.002138	0.000318	-0.000256	0	0	0	0.006634	0.000429	3e-06	0.005195	0.00018	8.2e-05	16517.8
LU	1	0.001555	-0.000231	0.000227	0.003732	-0.000555	0.000544	0.003207	-0.000109	0.000766	0.002185	4.8e-05	0.000611	28678.1
LU	5	0.000654	0.000109	-2.8e-05	0.00157	0.000263	-6.7e-05	0.00118	0.000169	8e-06	0.000719	6.7e-05	2.4e-05	94044.5
LV	1	0.003598	-0.00215	0.000206	0	0	0	0.018891	-0.00437	0.005681	0.01561	-0.003111	0.004978	3492.12
LV	5	0.001692	0.000444	-0.000248	0	0	0	0.00592	0.000871	0.000156	0.004663	0.000599	0.000201	16086.2
MT	1	0.004358	-0.002009	-8.2e-05	0.015687	-0.007231	-0.000295	#N/A	#N/A	#N/A	#N/A	#N/A	#N/A	7616.06
MT	5	0.001431	0.000223	0	0.005153	0.000801	0	#N/A	#N/A	#N/A	#N/A	#N/A	#N/A	40105
PL	1	0.004723	-0.000372	0.000797	0.017946	-0.001414	0.00303	0.016075	0.000147	0.003887	0.013464	0.00037	0.003445	5289.35
PL	5	0.00176	9.7e-05	-0.000389	0.006687	0.000368	-0.00148	0.005099	-9.9e-05	#NUM!	0.004072	-0.000201	#NUM!	16206.9
PT	1	0.002129	-0.001706	-0.000194	0.006387	-0.005118	-0.000583	0.00777	-0.003369	0.000626	0.006372	-0.001885	0.001076	7633.33
PT	5	0.000946	0.000237	-3.1e-05	0.002837	0.000712	-9.3e-05	0.002467	0.00041	#NUM!	0.001665	0.000139	#NUM!	41326.2
RO	1	0.004988	-0.001885	-0.000478	0.014964	-0.005655	-0.001435	0.012618	-0.002974	8.6e-05	0.010405	-0.001748	0.000637	2879.95
RO	5	0.002677	0.000512	3e-05	0.019594	0.001536	9.1e-05	0.00561	0.000699	7.4e-05	0.004155	0.000327	0.000107	9143.73
SE	1	0.001371	-0.000776	-9e-06	0.003564	-0.002018	-2.4e-05	#N/A	#N/A	#N/A	#N/A	#N/A	#N/A	13851.3
SE	5	0.000745	0.000129	-4.6e-05	0.001936	0.000337	-0.000121	#N/A	#N/A	#N/A	#N/A	#N/A	#N/A	48346.2
SI	1	0.002212	-0.00076	0.00035	0.005089	-0.001748	0.000805	0.00601	-0.001596	0.001375	0.004207	-0.000899	0.001096	11126.7
SI	5	0.001007	0.000125	-0.000172	0.002317	0.000286	-0.000397	0.002443	0.000184	4.9e-05	0.001616	0.0001	2.9e-05	37469.9
SK	1	0.003059	-0.00078	0.000522	0.005507	-0.001404	0.000939	0.009095	-0.001491	0.001973	0.007801	-0.001098	0.001814	6535.01
SK	5	0.001714	0.00025	-0.000283	0.003085	0.00045	-0.00051	0.004548	0.000512	6.5e-05	0.003752	0.000359	9.1e-05	17140.9
UK	1	0.002307	-0.0012	0.00018	0.008073	-0.0042	0.000632	#N/A	#N/A	#N/A	#N/A	#N/A	#N/A	10071.6
UK	5	0.000833	0.000136	-0.000144	0.002914	0.000476	-0.000504	#N/A	#N/A	#N/A	#N/A	#N/A	#N/A	50692.4
EU	1	0.002385	-0.001222	0.000102	0.006869	-0.003403	0.000339	0.006789	-0.001211	0.001284	0.005077	-0.000598	0.001165	10647.7
EU	5	0.001127	0.000236	-8.2e-05	0.003193	0.000655	-0.000257	0.002145	0.000168	3.2e-05	0.001462	5.9e-05	2.4e-05	43086.2
