# Supplementary material for: Meat taxes in Europe can be designed to avoid overburdening low-income consumers
Source: Nat Food. 2023 Oct 2;4(10):894–901. doi: 10.1038/s43016-023-00849-z (PMC10589082; doi:10.1038/s43016-023-00849-z)
Supplement: Supplementary file 4 — Source data for Figs. 1 and 3. [file 43016_2023_849_MOESM4_ESM.csv]

scenario	scenario_lab	country	name	value	recycle	dr
1	(1) 5% rate	BE	gini_diff	0.000142876667482139	Tax only	FALSE
1	(1) 5% rate	BE	gini_diff_ult	-0.000329110921077069	Tax + Uniform lump transfer	FALSE
1	(1) 5% rate	BE	gini_diff_vat	-1.90838574051777e-05	Tax + VAT reform	FALSE
1	(1) 5% rate	BG	gini_diff	0.000204717022065259	Tax only	FALSE
1	(1) 5% rate	BG	gini_diff_ult	-0.000637074589967923	Tax + Uniform lump transfer	FALSE
1	(1) 5% rate	BG	gini_diff_vat	-7.44449684348947e-05	Tax + VAT reform	FALSE
1	(1) 5% rate	CY	gini_diff	0.000201416372461904	Tax only	FALSE
1	(1) 5% rate	CY	gini_diff_ult	-0.000161777115674222	Tax + Uniform lump transfer	FALSE
1	(1) 5% rate	CY	gini_diff_vat	-3.77639529596241e-05	Tax + VAT reform	FALSE
1	(1) 5% rate	CZ	gini_diff	0.00023320378185665	Tax only	FALSE
1	(1) 5% rate	CZ	gini_diff_ult	-0.000400310504929779	Tax + Uniform lump transfer	FALSE
1	(1) 5% rate	CZ	gini_diff_vat	6.25881388458538e-05	Tax + VAT reform	FALSE
1	(1) 5% rate	DK	gini_diff	3.80022447050155e-05	Tax only	FALSE
1	(1) 5% rate	DK	gini_diff_ult	-0.000282485335048543	Tax + Uniform lump transfer	FALSE
1	(1) 5% rate	DK	gini_diff_vat	-5.39037416907862e-06	Tax + VAT reform	FALSE
1	(1) 5% rate	EE	gini_diff	0.000268675229979698	Tax only	FALSE
1	(1) 5% rate	EE	gini_diff_ult	-0.000491837057256028	Tax + Uniform lump transfer	FALSE
1	(1) 5% rate	EE	gini_diff_vat	7.93389971079916e-05	Tax + VAT reform	FALSE
1	(1) 5% rate	EL	gini_diff	0.000265048558994341	Tax only	FALSE
1	(1) 5% rate	EL	gini_diff_ult	-0.000334609657795693	Tax + Uniform lump transfer	FALSE
1	(1) 5% rate	EL	gini_diff_vat	-7.24185152636281e-05	Tax + VAT reform	FALSE
1	(1) 5% rate	ES	gini_diff	0.000180937375204637	Tax only	FALSE
1	(1) 5% rate	ES	gini_diff_ult	-0.000309772772258854	Tax + Uniform lump transfer	FALSE
1	(1) 5% rate	ES	gini_diff_vat	-2.75852206212401e-05	Tax + VAT reform	FALSE
1	(1) 5% rate	FI	gini_diff	0.000101915064497804	Tax only	FALSE
1	(1) 5% rate	FI	gini_diff_ult	-0.000252912574343456	Tax + Uniform lump transfer	FALSE
1	(1) 5% rate	FI	gini_diff_vat	-7.99507211746153e-06	Tax + VAT reform	FALSE
1	(1) 5% rate	FR	gini_diff	6.28950601652689e-05	Tax only	FALSE
1	(1) 5% rate	FR	gini_diff_ult	-0.000446157717052142	Tax + Uniform lump transfer	FALSE
1	(1) 5% rate	FR	gini_diff_vat	-2.85949913992889e-05	Tax + VAT reform	FALSE
1	(1) 5% rate	HR	gini_diff	0.000157535032830614	Tax only	FALSE
1	(1) 5% rate	HR	gini_diff_ult	-0.00083508551453465	Tax + Uniform lump transfer	FALSE
1	(1) 5% rate	HR	gini_diff_vat	-8.34850536662879e-05	Tax + VAT reform	FALSE
1	(1) 5% rate	HU	gini_diff	0.000179397173855345	Tax only	FALSE
1	(1) 5% rate	HU	gini_diff_ult	-0.000499055772471335	Tax + Uniform lump transfer	FALSE
1	(1) 5% rate	HU	gini_diff_vat	5.53976835430681e-05	Tax + VAT reform	FALSE
1	(1) 5% rate	IE	gini_diff	0.000134809841117134	Tax only	FALSE
1	(1) 5% rate	IE	gini_diff_ult	-0.000303215712288474	Tax + Uniform lump transfer	FALSE
1	(1) 5% rate	IE	gini_diff_vat	-5.81460464221806e-06	Tax + VAT reform	FALSE
1	(1) 5% rate	IT	gini_diff	0.000224814955090469	Tax only	FALSE
1	(1) 5% rate	IT	gini_diff_ult	-0.000320391489231686	Tax + Uniform lump transfer	FALSE
1	(1) 5% rate	IT	gini_diff_vat	3.99642660325883e-06	Tax + VAT reform	FALSE
1	(1) 5% rate	LT	gini_diff	0.000386857912577698	Tax only	FALSE
1	(1) 5% rate	LT	gini_diff_ult	-0.000642069018942648	Tax + Uniform lump transfer	FALSE
1	(1) 5% rate	LT	gini_diff_vat	7.42327590818048e-05	Tax + VAT reform	FALSE
1	(1) 5% rate	LU	gini_diff	8.47941904532079e-05	Tax only	FALSE
1	(1) 5% rate	LU	gini_diff_ult	-0.000196359296884496	Tax + Uniform lump transfer	FALSE
1	(1) 5% rate	LU	gini_diff_vat	-8.89483782517964e-06	Tax + VAT reform	FALSE
1	(1) 5% rate	LV	gini_diff	0.000305297554762107	Tax only	FALSE
1	(1) 5% rate	LV	gini_diff_ult	-0.000596950746314606	Tax + Uniform lump transfer	FALSE
1	(1) 5% rate	LV	gini_diff_vat	8.08173808365953e-05	Tax + VAT reform	FALSE
1	(1) 5% rate	MT	gini_diff	0.000441880954988316	Tax only	FALSE
1	(1) 5% rate	MT	gini_diff_ult	-0.000413565623933132	Tax + Uniform lump transfer	FALSE
1	(1) 5% rate	MT	gini_diff_vat	-4.99157264849392e-06	Tax + VAT reform	FALSE
1	(1) 5% rate	PL	gini_diff	0.000383597010730208	Tax only	FALSE
1	(1) 5% rate	PL	gini_diff_ult	-0.000516984363918449	Tax + Uniform lump transfer	FALSE
1	(1) 5% rate	PL	gini_diff_vat	9.90042192383078e-05	Tax + VAT reform	FALSE
1	(1) 5% rate	PT	gini_diff	0.000165848140162239	Tax only	FALSE
1	(1) 5% rate	PT	gini_diff_ult	-0.000363786817649037	Tax + Uniform lump transfer	FALSE
1	(1) 5% rate	PT	gini_diff_vat	-5.06107672079703e-05	Tax + VAT reform	FALSE
1	(1) 5% rate	RO	gini_diff	0.000345314676039099	Tax only	FALSE
1	(1) 5% rate	RO	gini_diff_ult	-0.000710846007254351	Tax + Uniform lump transfer	FALSE
1	(1) 5% rate	RO	gini_diff_vat	-0.000100468845312007	Tax + VAT reform	FALSE
1	(1) 5% rate	SE	gini_diff	7.15948219840445e-05	Tax only	FALSE
1	(1) 5% rate	SE	gini_diff_ult	-0.000246138828384646	Tax + Uniform lump transfer	FALSE
1	(1) 5% rate	SE	gini_diff_vat	-1.00814020268514e-05	Tax + VAT reform	FALSE
1	(1) 5% rate	SI	gini_diff	0.000183535895110387	Tax only	FALSE
1	(1) 5% rate	SI	gini_diff_ult	-0.000268190275842739	Tax + Uniform lump transfer	FALSE
1	(1) 5% rate	SI	gini_diff_vat	4.91115192224334e-05	Tax + VAT reform	FALSE
1	(1) 5% rate	SK	gini_diff	0.000207538920081851	Tax only	FALSE
1	(1) 5% rate	SK	gini_diff_ult	-0.000449276984793079	Tax + Uniform lump transfer	FALSE
1	(1) 5% rate	SK	gini_diff_vat	3.96026208462352e-05	Tax + VAT reform	FALSE
1	(1) 5% rate	UK	gini_diff	0.000215965068241786	Tax only	FALSE
1	(1) 5% rate	UK	gini_diff_ult	-0.000292309127390145	Tax + Uniform lump transfer	FALSE
1	(1) 5% rate	UK	gini_diff_vat	4.08916431601236e-05	Tax + VAT reform	FALSE
2	(2) Standard VAT	BE	gini_diff	0.000432937158438618	Tax only	FALSE
2	(2) Standard VAT	BE	gini_diff_ult	-0.000984343888377759	Tax + Uniform lump transfer	FALSE
2	(2) Standard VAT	BE	gini_diff_vat	-5.32153938950231e-05	Tax + VAT reform	FALSE
2	(2) Standard VAT	BG	gini_diff	0	Tax only	FALSE
2	(2) Standard VAT	BG	gini_diff_ult	0	Tax + Uniform lump transfer	FALSE
2	(2) Standard VAT	BG	gini_diff_vat	0	Tax + VAT reform	FALSE
2	(2) Standard VAT	CY	gini_diff	0.000609180528819642	Tax only	FALSE
2	(2) Standard VAT	CY	gini_diff_ult	-0.000481688323911489	Tax + Uniform lump transfer	FALSE
2	(2) Standard VAT	CY	gini_diff_vat	-0.000109549892858218	Tax + VAT reform	FALSE
2	(2) Standard VAT	CZ	gini_diff	0.000469109720805827	Tax only	FALSE
2	(2) Standard VAT	CZ	gini_diff_ult	-0.000799003517088948	Tax + Uniform lump transfer	FALSE
2	(2) Standard VAT	CZ	gini_diff_vat	0.000127575765654142	Tax + VAT reform	FALSE
2	(2) Standard VAT	DK	gini_diff	0	Tax only	FALSE
2	(2) Standard VAT	DK	gini_diff_ult	0	Tax + Uniform lump transfer	FALSE
2	(2) Standard VAT	DK	gini_diff_vat	0	Tax + VAT reform	FALSE
2	(2) Standard VAT	EE	gini_diff	0	Tax only	FALSE
2	(2) Standard VAT	EE	gini_diff_ult	0	Tax + Uniform lump transfer	FALSE
2	(2) Standard VAT	EE	gini_diff_vat	0	Tax + VAT reform	FALSE
2	(2) Standard VAT	EL	gini_diff	0.000640341276263445	Tax only	FALSE
2	(2) Standard VAT	EL	gini_diff_ult	-0.000800387669882552	Tax + Uniform lump transfer	FALSE
2	(2) Standard VAT	EL	gini_diff_vat	-0.000170796074653257	Tax + VAT reform	FALSE
2	(2) Standard VAT	ES	gini_diff	0.000364394358525921	Tax only	FALSE
2	(2) Standard VAT	ES	gini_diff_ult	-0.000617603321677873	Tax + Uniform lump transfer	FALSE
2	(2) Standard VAT	ES	gini_diff_vat	-5.2643637123484e-05	Tax + VAT reform	FALSE
2	(2) Standard VAT	FI	gini_diff	0.000204571077258686	Tax only	FALSE
2	(2) Standard VAT	FI	gini_diff_ult	-0.0005052941572537	Tax + Uniform lump transfer	FALSE
2	(2) Standard VAT	FI	gini_diff_vat	-1.53052246025798e-05	Tax + VAT reform	FALSE
2	(2) Standard VAT	FR	gini_diff	0.000184527081486641	Tax only	FALSE
2	(2) Standard VAT	FR	gini_diff_ult	-0.00125153789859167	Tax + Uniform lump transfer	FALSE
2	(2) Standard VAT	FR	gini_diff_vat	-7.20649243029503e-05	Tax + VAT reform	FALSE
2	(2) Standard VAT	HR	gini_diff	0.000420482268757127	Tax only	FALSE
2	(2) Standard VAT	HR	gini_diff_ult	-0.00216262463001393	Tax + Uniform lump transfer	FALSE
2	(2) Standard VAT	HR	gini_diff_vat	-0.000205066387735209	Tax + VAT reform	FALSE
2	(2) Standard VAT	HU	gini_diff	0.000743226445903022	Tax only	FALSE
2	(2) Standard VAT	HU	gini_diff_ult	-0.00197625995962869	Tax + Uniform lump transfer	FALSE
2	(2) Standard VAT	HU	gini_diff_vat	0.000254007040696946	Tax + VAT reform	FALSE
2	(2) Standard VAT	IE	gini_diff	0.000576243159542966	Tax only	FALSE
2	(2) Standard VAT	IE	gini_diff_ult	-0.00126610903772273	Tax + Uniform lump transfer	FALSE
2	(2) Standard VAT	IE	gini_diff_vat	-1.49854343153843e-05	Tax + VAT reform	FALSE
2	(2) Standard VAT	IT	gini_diff	0.000730338883741077	Tax only	FALSE
2	(2) Standard VAT	IT	gini_diff_ult	-0.00101702016690608	Tax + Uniform lump transfer	FALSE
2	(2) Standard VAT	IT	gini_diff_vat	2.20757279945083e-05	Tax + VAT reform	FALSE
2	(2) Standard VAT	LT	gini_diff	0	Tax only	FALSE
2	(2) Standard VAT	LT	gini_diff_ult	0	Tax + Uniform lump transfer	FALSE
2	(2) Standard VAT	LT	gini_diff_vat	0	Tax + VAT reform	FALSE
2	(2) Standard VAT	LU	gini_diff	0.00020497622251181	Tax only	FALSE
2	(2) Standard VAT	LU	gini_diff_ult	-0.000470061547497791	Tax + Uniform lump transfer	FALSE
2	(2) Standard VAT	LU	gini_diff_vat	-1.99525486076491e-05	Tax + VAT reform	FALSE
2	(2) Standard VAT	LV	gini_diff	0	Tax only	FALSE
2	(2) Standard VAT	LV	gini_diff_ult	0	Tax + Uniform lump transfer	FALSE
2	(2) Standard VAT	LV	gini_diff_vat	0	Tax + VAT reform	FALSE
2	(2) Standard VAT	MT	gini_diff	0.0016140142815379	Tax only	FALSE
2	(2) Standard VAT	MT	gini_diff_ult	-0.00147556326762066	Tax + Uniform lump transfer	FALSE
2	(2) Standard VAT	MT	gini_diff_vat	-0.000169573234825693	Tax + VAT reform	FALSE
2	(2) Standard VAT	PL	gini_diff	0.00148778819934781	Tax only	FALSE
2	(2) Standard VAT	PL	gini_diff_ult	-0.00194670811174941	Tax + Uniform lump transfer	FALSE
2	(2) Standard VAT	PL	gini_diff_vat	0.000399496888125572	Tax + VAT reform	FALSE
2	(2) Standard VAT	PT	gini_diff	0.000505159470932659	Tax only	FALSE
2	(2) Standard VAT	PT	gini_diff_ult	-0.00108520684467966	Tax + Uniform lump transfer	FALSE
2	(2) Standard VAT	PT	gini_diff_vat	-0.000144190018828927	Tax + VAT reform	FALSE
2	(2) Standard VAT	RO	gini_diff	0.00105214945684462	Tax only	FALSE
2	(2) Standard VAT	RO	gini_diff_ult	-0.00212394667104049	Tax + Uniform lump transfer	FALSE
2	(2) Standard VAT	RO	gini_diff_vat	-0.000289483538364277	Tax + VAT reform	FALSE
2	(2) Standard VAT	SE	gini_diff	0.000188329989852853	Tax only	FALSE
2	(2) Standard VAT	SE	gini_diff_ult	-0.00063809643782109	Tax + Uniform lump transfer	FALSE
2	(2) Standard VAT	SE	gini_diff_vat	-2.41393939846568e-05	Tax + VAT reform	FALSE
2	(2) Standard VAT	SI	gini_diff	0.000425675619261101	Tax only	FALSE
2	(2) Standard VAT	SI	gini_diff_ult	-0.000614135114332559	Tax + Uniform lump transfer	FALSE
2	(2) Standard VAT	SI	gini_diff_vat	0.000116785792131813	Tax + VAT reform	FALSE
2	(2) Standard VAT	SK	gini_diff	0.000375926913296798	Tax only	FALSE
2	(2) Standard VAT	SK	gini_diff_ult	-0.000807062657947222	Tax + Uniform lump transfer	FALSE
2	(2) Standard VAT	SK	gini_diff_vat	7.37403485754351e-05	Tax + VAT reform	FALSE
2	(2) Standard VAT	UK	gini_diff	0.000763524749642086	Tax only	FALSE
2	(2) Standard VAT	UK	gini_diff_ult	-0.0010181057700418	Tax + Uniform lump transfer	FALSE
2	(2) Standard VAT	UK	gini_diff_vat	0.000148547659977627	Tax + VAT reform	FALSE
3	(3) GHG-based	BE	gini_diff	0.00031195761269559	Tax only	FALSE
3	(3) GHG-based	BE	gini_diff_ult	-0.000364838756720776	Tax + Uniform lump transfer	FALSE
3	(3) GHG-based	BE	gini_diff_vat	4.87308954782439e-05	Tax + VAT reform	FALSE
3	(3) GHG-based	BG	gini_diff	0.00130593671769574	Tax only	FALSE
3	(3) GHG-based	BG	gini_diff_ult	-0.000485947048268986	Tax + Uniform lump transfer	FALSE
3	(3) GHG-based	BG	gini_diff_vat	0.000681403482264697	Tax + VAT reform	FALSE
3	(3) GHG-based	CZ	gini_diff	0.000998526011968426	Tax only	FALSE
3	(3) GHG-based	CZ	gini_diff_ult	-0.000137576735286138	Tax + Uniform lump transfer	FALSE
3	(3) GHG-based	CZ	gini_diff_vat	0.000671141652332619	Tax + VAT reform	FALSE
3	(3) GHG-based	EE	gini_diff	0.00139160402653338	Tax only	FALSE
3	(3) GHG-based	EE	gini_diff_ult	-0.00116286431030771	Tax + Uniform lump transfer	FALSE
3	(3) GHG-based	EE	gini_diff_vat	0.000580060216039013	Tax + VAT reform	FALSE
3	(3) GHG-based	EL	gini_diff	0.000673802646393107	Tax only	FALSE
3	(3) GHG-based	EL	gini_diff_ult	-0.000647025682407654	Tax + Uniform lump transfer	FALSE
3	(3) GHG-based	EL	gini_diff_vat	-0.000110006906846205	Tax + VAT reform	FALSE
3	(3) GHG-based	ES	gini_diff	0.000455172380635527	Tax only	FALSE
3	(3) GHG-based	ES	gini_diff_ult	-0.000360688163198453	Tax + Uniform lump transfer	FALSE
3	(3) GHG-based	ES	gini_diff_vat	6.94613389116694e-05	Tax + VAT reform	FALSE
3	(3) GHG-based	FI	gini_diff	0.000228808557080684	Tax only	FALSE
3	(3) GHG-based	FI	gini_diff_ult	-0.000348279957973652	Tax + Uniform lump transfer	FALSE
3	(3) GHG-based	FI	gini_diff_vat	1.92878769766924e-06	Tax + VAT reform	FALSE
3	(3) GHG-based	FR	gini_diff	0.000543194350638043	Tax only	FALSE
3	(3) GHG-based	FR	gini_diff_ult	-0.000397742428228431	Tax + Uniform lump transfer	FALSE
3	(3) GHG-based	FR	gini_diff_vat	0.000209677378950834	Tax + VAT reform	FALSE
3	(3) GHG-based	HR	gini_diff	0.000505778507020216	Tax only	FALSE
3	(3) GHG-based	HR	gini_diff_ult	-0.00179739647574756	Tax + Uniform lump transfer	FALSE
3	(3) GHG-based	HR	gini_diff_vat	-0.000120629301457176	Tax + VAT reform	FALSE
3	(3) GHG-based	HU	gini_diff	0.000822444968411828	Tax only	FALSE
3	(3) GHG-based	HU	gini_diff_ult	-0.0010466572809204	Tax + Uniform lump transfer	FALSE
3	(3) GHG-based	HU	gini_diff_vat	0.00041230923610458	Tax + VAT reform	FALSE
3	(3) GHG-based	IE	gini_diff	0.000397179631423217	Tax only	FALSE
3	(3) GHG-based	IE	gini_diff_ult	-0.000316179430082442	Tax + Uniform lump transfer	FALSE
3	(3) GHG-based	IE	gini_diff_vat	0.000103230460341996	Tax + VAT reform	FALSE
3	(3) GHG-based	LT	gini_diff	0.00150059893968696	Tax only	FALSE
3	(3) GHG-based	LT	gini_diff_ult	-0.00163168064399877	Tax + Uniform lump transfer	FALSE
3	(3) GHG-based	LT	gini_diff_vat	0.000514063046727353	Tax + VAT reform	FALSE
3	(3) GHG-based	LU	gini_diff	0.000194536238244836	Tax only	FALSE
3	(3) GHG-based	LU	gini_diff_ult	-0.000290542216403289	Tax + Uniform lump transfer	FALSE
3	(3) GHG-based	LU	gini_diff_vat	2.56230684465009e-05	Tax + VAT reform	FALSE
3	(3) GHG-based	LV	gini_diff	0.00178861899382587	Tax only	FALSE
3	(3) GHG-based	LV	gini_diff_ult	-0.0014990665004706	Tax + Uniform lump transfer	FALSE
3	(3) GHG-based	LV	gini_diff_vat	0.000920183187535617	Tax + VAT reform	FALSE
3	(3) GHG-based	PL	gini_diff	0.00151324871179065	Tax only	FALSE
3	(3) GHG-based	PL	gini_diff_ult	-0.00125043512216394	Tax + Uniform lump transfer	FALSE
3	(3) GHG-based	PL	gini_diff_vat	0.000610923902263305	Tax + VAT reform	FALSE
3	(3) GHG-based	PT	gini_diff	0.000692353333019757	Tax only	FALSE
3	(3) GHG-based	PT	gini_diff_ult	-0.000689001320062776	Tax + Uniform lump transfer	FALSE
3	(3) GHG-based	PT	gini_diff_vat	3.71595131170577e-05	Tax + VAT reform	FALSE
3	(3) GHG-based	RO	gini_diff	0.000987920617275428	Tax only	FALSE
3	(3) GHG-based	RO	gini_diff_ult	-0.00133711194840674	Tax + Uniform lump transfer	FALSE
3	(3) GHG-based	RO	gini_diff_vat	2.99621745164513e-06	Tax + VAT reform	FALSE
3	(3) GHG-based	SI	gini_diff	0.00057845458848782	Tax only	FALSE
3	(3) GHG-based	SI	gini_diff_ult	-0.000496996070949218	Tax + Uniform lump transfer	FALSE
3	(3) GHG-based	SI	gini_diff_vat	0.000267210901798764	Tax + VAT reform	FALSE
3	(3) GHG-based	SK	gini_diff	0.000720593260230218	Tax only	FALSE
3	(3) GHG-based	SK	gini_diff_ult	-0.00105411708950803	Tax + Uniform lump transfer	FALSE
3	(3) GHG-based	SK	gini_diff_vat	0.000240585104646973	Tax + VAT reform	FALSE
4	(4) Unit tax	BE	gini_diff	0.000205366778171623	Tax only	FALSE
4	(4) Unit tax	BE	gini_diff_ult	-0.00023141428386364	Tax + Uniform lump transfer	FALSE
4	(4) Unit tax	BE	gini_diff_vat	3.55052325215488e-05	Tax + VAT reform	FALSE
4	(4) Unit tax	BG	gini_diff	0.000978129301002939	Tax only	FALSE
4	(4) Unit tax	BG	gini_diff_ult	-0.000388545033978616	Tax + Uniform lump transfer	FALSE
4	(4) Unit tax	BG	gini_diff_vat	0.000502740552469738	Tax + VAT reform	FALSE
4	(4) Unit tax	CZ	gini_diff	0.000807295567844923	Tax only	FALSE
4	(4) Unit tax	CZ	gini_diff_ult	-7.59014437809458e-05	Tax + Uniform lump transfer	FALSE
4	(4) Unit tax	CZ	gini_diff_vat	0.000552989568079254	Tax + VAT reform	FALSE
4	(4) Unit tax	EE	gini_diff	0.0012193323520952	Tax only	FALSE
4	(4) Unit tax	EE	gini_diff_ult	-0.00088008983640353	Tax + Uniform lump transfer	FALSE
4	(4) Unit tax	EE	gini_diff_vat	0.00055168934627231	Tax + VAT reform	FALSE
4	(4) Unit tax	EL	gini_diff	0.000412224798269911	Tax only	FALSE
4	(4) Unit tax	EL	gini_diff_ult	-0.000296265840753929	Tax + Uniform lump transfer	FALSE
4	(4) Unit tax	EL	gini_diff_vat	-8.09387875116974e-06	Tax + VAT reform	FALSE
4	(4) Unit tax	ES	gini_diff	0.000355087470013726	Tax only	FALSE
4	(4) Unit tax	ES	gini_diff_ult	-0.000208101171793651	Tax + Uniform lump transfer	FALSE
4	(4) Unit tax	ES	gini_diff_vat	8.87154353393371e-05	Tax + VAT reform	FALSE
4	(4) Unit tax	FI	gini_diff	0.000190542960457174	Tax only	FALSE
4	(4) Unit tax	FI	gini_diff_ult	-0.000240250686457222	Tax + Uniform lump transfer	FALSE
4	(4) Unit tax	FI	gini_diff_vat	2.11763553769062e-05	Tax + VAT reform	FALSE
4	(4) Unit tax	FR	gini_diff	0.000402777086621897	Tax only	FALSE
4	(4) Unit tax	FR	gini_diff_ult	-0.000221394764162997	Tax + Uniform lump transfer	FALSE
4	(4) Unit tax	FR	gini_diff_vat	0.000181378156659751	Tax + VAT reform	FALSE
4	(4) Unit tax	HR	gini_diff	0.000551333588483804	Tax only	FALSE
4	(4) Unit tax	HR	gini_diff_ult	-0.0010731056596327	Tax + Uniform lump transfer	FALSE
4	(4) Unit tax	HR	gini_diff_vat	0.000108899485926961	Tax + VAT reform	FALSE
4	(4) Unit tax	HU	gini_diff	0.000773795266854005	Tax only	FALSE
4	(4) Unit tax	HU	gini_diff_ult	-0.000872098789868658	Tax + Uniform lump transfer	FALSE
4	(4) Unit tax	HU	gini_diff_vat	0.000411701030427647	Tax + VAT reform	FALSE
4	(4) Unit tax	IE	gini_diff	0.000276303383372867	Tax only	FALSE
4	(4) Unit tax	IE	gini_diff_ult	-0.00016784499298772	Tax + Uniform lump transfer	FALSE
4	(4) Unit tax	IE	gini_diff_vat	9.44542079919231e-05	Tax + VAT reform	FALSE
4	(4) Unit tax	LT	gini_diff	0.00129103667623809	Tax only	FALSE
4	(4) Unit tax	LT	gini_diff_ult	-0.00123885315791933	Tax + Uniform lump transfer	FALSE
4	(4) Unit tax	LT	gini_diff_vat	0.00049467774743911	Tax + VAT reform	FALSE
4	(4) Unit tax	LU	gini_diff	0.000149494260795413	Tax only	FALSE
4	(4) Unit tax	LU	gini_diff_ult	-0.000163152172387271	Tax + Uniform lump transfer	FALSE
4	(4) Unit tax	LU	gini_diff_vat	4.06299192028947e-05	Tax + VAT reform	FALSE
4	(4) Unit tax	LV	gini_diff	0.00152242211445525	Tax only	FALSE
4	(4) Unit tax	LV	gini_diff_ult	-0.00112167041872741	Tax + Uniform lump transfer	FALSE
4	(4) Unit tax	LV	gini_diff_vat	0.000823270948046739	Tax + VAT reform	FALSE
4	(4) Unit tax	PL	gini_diff	0.00129234691901164	Tax only	FALSE
4	(4) Unit tax	PL	gini_diff_ult	-0.00097774336503359	Tax + Uniform lump transfer	FALSE
4	(4) Unit tax	PL	gini_diff_vat	0.000552311623457535	Tax + VAT reform	FALSE
4	(4) Unit tax	PT	gini_diff	0.000618129912984322	Tax only	FALSE
4	(4) Unit tax	PT	gini_diff_ult	-0.000408588309465885	Tax + Uniform lump transfer	FALSE
4	(4) Unit tax	PT	gini_diff_vat	0.000134874275883157	Tax + VAT reform	FALSE
4	(4) Unit tax	RO	gini_diff	0.000887276092173372	Tax only	FALSE
4	(4) Unit tax	RO	gini_diff_ult	-0.000924208696891859	Tax + Uniform lump transfer	FALSE
4	(4) Unit tax	RO	gini_diff_vat	0.000119913976855179	Tax + VAT reform	FALSE
4	(4) Unit tax	SI	gini_diff	0.000420367209792938	Tax only	FALSE
4	(4) Unit tax	SI	gini_diff_ult	-0.000301245279597684	Tax + Uniform lump transfer	FALSE
4	(4) Unit tax	SI	gini_diff_vat	0.000211445940000166	Tax + VAT reform	FALSE
4	(4) Unit tax	SK	gini_diff	0.000661370620368029	Tax only	FALSE
4	(4) Unit tax	SK	gini_diff_ult	-0.000830143207865675	Tax + Uniform lump transfer	FALSE
4	(4) Unit tax	SK	gini_diff_vat	0.000257918770968424	Tax + VAT reform	FALSE
