# Supplementary material for: Meat taxes in Europe can be designed to avoid overburdening low-income consumers
Source: Nat Food. 2023 Oct 2;4(10):894–901. doi: 10.1038/s43016-023-00849-z (PMC10589082; doi:10.1038/s43016-023-00849-z)
Supplement: Supplementary file 5 — Source data for Fig. 2. [file 43016_2023_849_MOESM5_ESM.csv]

COUNTRY	shares	abs_cons	labels
EU	0.0105548137853627	67.3459566876767	bovine (mainly beef)
EU	0.00984025118147962	96.3033116936765	bovine (mainly beef)
EU	0.00960565659940101	122.030246117701	bovine (mainly beef)
EU	0.00835258952361633	138.104193648012	bovine (mainly beef)
EU	0.00633686897749975	173.517509800512	bovine (mainly beef)
EU	0.00697390014301098	44.4976090081974	pork
EU	0.00599174387888447	58.6392326491533	pork
EU	0.00524479136308535	66.6298211111576	pork
EU	0.00420093994817658	69.4595876483891	pork
EU	0.00270779669271243	74.1454716570306	pork
EU	0.00177317105807625	11.3138804440729	sheep & goat
EU	0.00151187026954158	14.7961785855727	sheep & goat
EU	0.00169080391626121	21.4799702553384	sheep & goat
EU	0.00148348553113793	24.5283899666116	sheep & goat
EU	0.00101885703059867	27.898562432007	sheep & goat
EU	0.0094568138396102	60.340067404034	poultry
EU	0.00784103420182266	76.7376306572453	poultry
EU	0.00699577142202721	88.8742689871296	poultry
EU	0.00610512477839347	100.943944660108	poultry
EU	0.0040113543854478	109.839768876663	poultry
EU	0.0122186431301414	77.9621723090784	dried, smoked or salted
EU	0.0112170106958786	109.7772056215	dried, smoked or salted
EU	0.0101476046463304	128.915153241482	dried, smoked or salted
EU	0.00897665846480562	148.422734701661	dried, smoked or salted
EU	0.00595294298585984	163.004765690829	dried, smoked or salted
EU	0.00685642278358273	43.7480339497715	other preserved
EU	0.00591322994334852	57.8708425067912	other preserved
EU	0.0052606830038715	66.8317084903576	other preserved
EU	0.00456135744173816	75.4188374336473	other preserved
EU	0.00297389803859915	81.4319159652174	other preserved
EU	0.00129345150601803	8.25298587670986	other fresh
EU	0.00120293428393161	11.7727233945522	other fresh
EU	0.00127342709015955	16.1776157222619	other fresh
EU	0.00124151162941135	20.5275216745297	other fresh
EU	0.000854158711470171	23.3887576206754	other fresh
